# Supplementary material for: Pituitary cell translation and secretory capacities are enhanced cell autonomously by the transcription factor Creb3l2
Source: Nat Commun. 2019 Sep 3;10:3960. doi: 10.1038/s41467-019-11894-3 (PMC6722061; doi:10.1038/s41467-019-11894-3)
Supplement: Supplementary file 2 — Supplementary Data 1/2/3 [file 41467_2019_11894_MOESM2_ESM.xlsx]

## Sheet: Down_x1578
Supplementary Data 1. List of 1578 downregulated genes in Tpit knockout mouse pituitary intermediate lobe.
Transcript Cluster ID	Gene Symbol	Mean WT	AveDev WT	Mean KO	AveDev KO	Fold change	P-value
10526145	0610007L01Rik	1092.53	59.524	779.47	6.03759	0.713455	1.18653e-05
10530215	1110003E01Rik	1089.41	74.5254	817.918	36.153	0.750793	0.000192297
10420889	1110020C17Rik	67.05	0.170472	33.39	1.41331	0.497987	1.19844e-07
10517436	1110049F12Rik	232.017	12.6721	165.717	10.2517	0.714247	0.000362386
10533055	1500001A10Rik	448.053	68.0702	156.07	17.7959	0.348328	0
10474977	1500003O03Rik	684.943	40.1153	462.374	24.5994	0.675054	2.09003e-06
10533474	1500011H22Rik	364.349	9.25956	262.989	11.8031	0.721805	0.000187277
10448495	1600002H07Rik	136.676	19.4596	68.0943	1.94187	0.498216	1.74802e-10
10430993	1700001L05Rik	85.2397	4.79521	57.6354	4.99098	0.676157	0.000497151
10385555	1700024J04Rik	149.904	5.24061	67.772	2.32853	0.452103	1.38778e-13
10607718	1700045I19Rik	115.162	1.58242	68.8035	0.318478	0.59745	1.90295e-06
10583694	1810026J23Rik	179.189	20.7397	121.442	4.88629	0.677732	0.000138517
10431140	1810041L15Rik	354.642	2.35332	237.719	15.4294	0.670305	5.03997e-06
10511843	1810074P20Rik	576.386	20.3623	431.876	14.3957	0.749283	0.000583833
10520234	2010209O12Rik	247.592	8.16973	139.243	7.75993	0.562388	2.61673e-09
10517053	2300002D11Rik	313.033	14.8479	232.712	19.7508	0.743413	0.000779708
10529028	2310016E02Rik	387.455	36.8642	258.772	12.7684	0.667876	4.44315e-06
10445627	2310039H08Rik	223.813	9.75346	155.137	7.42375	0.693153	0.000126583
10530059	2310045A20Rik	203.735	15.99	137.787	3.44906	0.676304	7.43338e-05
10568521	2310057M21Rik	252.074	10.1466	176.535	9.73342	0.700331	0.000126492
10502417	2410002F23Rik	509.136	91.1992	214.242	16.9295	0.420796	0
10599581	2610018G03Rik	163.661	2.49523	82.999	2.92899	0.50714	8.33818e-11
10601335	2610029G23Rik	311.067	38.0501	208.077	6.87984	0.668915	1.12271e-05
10511803	2610029I01Rik	177.931	7.88473	112.139	12.6316	0.630237	4.26448e-06
10606056	2610030H06Rik	499.879	6.3257	377.774	25.6191	0.755731	0.000909665
10455967	2610318N02Rik	98.893	3.38598	52.9557	4.52222	0.535485	3.46157e-08
10522465	2700023E23Rik	122.791	5.1453	73.9322	2.43602	0.602098	2.13253e-06
10481585	2900010J23Rik	345.34	22.6471	250.286	4.62693	0.724753	0.000276114
10410460	3110006E14Rik	224.533	0.16077	65.3214	1.87942	0.290921	0
10567735	3110040M04Rik	130.466	21.0712	68.3719	4.30548	0.524061	3.83997e-09
10521995	3110047P20Rik	159.541	38.2176	71.6522	1.70296	0.449114	4.2788e-13
10442236	3110052M02Rik	240.554	21.8505	156.664	9.75428	0.651264	7.33991e-06
10442231	3110052M02Rik	172.641	8.03039	112.498	0.573987	0.65163	2.61604e-05
10437499	3930401K13Rik	778.853	42.9836	586.526	42.743	0.753063	0.000409431
10495613	4833424O15Rik	83.1915	17	47.253	3.08387	0.568003	3.71067e-06
10417579	4930452B06Rik	173.478	50.5379	82.6638	12.3923	0.476509	1.3366e-11
10468762	4930506M07Rik	576.41	4.75378	341.464	10.5286	0.592399	6.0859e-10
10395394	4930579E17Rik	84.5383	4.71311	58.2323	3.87169	0.688828	0.000935351
10491599	4932438A13Rik	348.958	9.76477	193.287	32.677	0.553899	2.02083e-11
10366517	4933400F03Rik	90.9853	25.611	49.3265	1.94375	0.542137	8.86371e-07
10369223	4933403O03Rik	215.219	2.64018	119.51	0.21894	0.555293	3.80965e-09
10384940	4933407N01Rik	598.965	19.1594	452.082	1.59217	0.754772	0.000769281
10394627	4933425L03Rik	345.011	30.465	239.237	12.1073	0.69342	3.80712e-05
10368817	5033413D22Rik	99.4556	3.08926	62.2275	3.29244	0.625682	2.09617e-05
10411390	5330416C01Rik	182.617	10.852	72.4331	5.01053	0.39664	0
10501374	5330417C22Rik	2497.21	5.57361	1750.29	49.3221	0.700897	6.7521e-08
10553057	5430432N15Rik	60.8591	1.50141	37.8275	1.64848	0.621558	0.000211507
10569278	5530400B01Rik	128.395	14.883	65.6276	1.81046	0.511139	8.63935e-10
10437443	5730403B10Rik	341.513	3.27195	240.01	9.95091	0.702785	6.19292e-05
10491212	6130401L20Rik	449.708	16.0229	39.5373	3.65939	0.0879177	0
10599604	6330534C20Rik	153.756	14.3057	97.0904	5.13089	0.631459	1.02814e-05
10575993	6430548M08Rik	638.598	48.512	219.285	10.701	0.343385	0
10356461	6430706D22Rik	307.333	19.2805	204.496	17.7012	0.665388	5.72749e-06
10495094	6530418L21Rik	103.787	12.175	50.6588	2.79287	0.488105	5.22103e-10
10398717	6720458F09Rik	152.194	29.1448	77.3172	1.5008	0.508018	4.59331e-10
10515396	9530048O09Rik	132.343	2.91003	73.2703	1.87582	0.553641	3.04914e-08
10548097	9630033F20Rik	160.76	17.1502	102.179	3.1695	0.635598	1.34395e-05
10352829	A130010J15Rik	111.655	6.71808	72.9299	9.72336	0.653169	5.72875e-05
10433403	A2bp1	114.327	4.73463	79.7137	3.34616	0.697242	0.000704827
10468653	A630007B06Rik	403.464	8.11562	296.643	3.93384	0.735239	0.000383399
10455942	A730017C20Rik	678.739	23.2862	500.868	0.432059	0.737939	0.00022872
10525460	A930024E05Rik	119.444	7.94814	76.5389	5.01269	0.640796	3.04279e-05
10491083	Aadacl1	371.305	34.1314	258.973	13.0797	0.697467	4.37632e-05
10355742	Abcb6	192.577	4.05124	133.094	8.73205	0.691119	0.000171745
10579874	Abce1	636.869	21.6396	479.316	2.25006	0.752614	0.000620612
10434396	Abcf3	417.558	30.3146	294.721	10.1086	0.705821	6.15055e-05
10346764	Abi2	400.6	1.98994	286.559	2.08605	0.715325	0.00011117
10389047	Accn1	165.856	35.0332	81.7535	7.69699	0.49292	4.96223e-11
10347650	Accn4	425.452	12.8533	142.681	10.1462	0.335362	0
10581311	Acd	180.797	26.9616	96.7582	0.527147	0.535176	2.42758e-09
10526559	Ache	350.99	11.0795	149.279	5.19504	0.425307	0
10510687	Acot7	556.156	17.9345	382.262	5.18052	0.687329	9.501e-06
10607089	Acsl4	483.199	50.8795	357.092	8.29195	0.739016	0.000504626
10353934	Actr1b	432.807	21.0837	306.002	20.8176	0.707018	5.44047e-05
10520304	Actr3b	121.306	5.3718	78.4724	6.61082	0.646894	3.81376e-05
10471953	Acvr2a	532.015	44.1	386.693	20.2543	0.726846	0.000184232
10528038	Adam22	412.148	7.9259	254.796	0.528684	0.618215	3.24354e-08
10531177	Adamts3	174.464	22.2448	89.9713	3.36751	0.515701	2.69316e-10
10470392	Adamtsl2	245.449	7.87671	149.827	9.58209	0.610422	2.31121e-07
10539669	Add2	77.1819	4.97042	51.0744	4.05646	0.661741	0.000385917
10499883	Adrm1	456.185	25.7998	339.195	17.6783	0.743547	0.000556483
10398859	Adssl1	176.771	31.929	114.833	10.8997	0.649611	3.53522e-05
10599927	Aff2	212.386	23.4055	109.883	1.58435	0.517375	9.80469e-11
10362005	Ahi1	931.065	59.8123	651.822	19.116	0.700082	6.73411e-06
10402783	Ahnak2	75.8676	0.579239	39.9665	3.02125	0.526793	2.07212e-07
10407124	AI452195	124.129	10.5626	70.6818	1.5102	0.569422	1.90355e-07
10365420	AI597468	370.738	26.1952	183.772	0.0826065	0.495692	9.99201e-15
10519988	AI847670	216.742	1.28524	146.253	1.62918	0.67478	4.77016e-05
10368947	Aim1	196.88	19.8287	80.1048	0.689652	0.406871	0
10421758	Akap11	937.638	22.3927	654.157	19.1996	0.697664	4.81323e-06
10399457	Akr1b3	669.475	31.5199	428.402	6.44249	0.639907	8.82423e-08
10439895	Alcam	1381.69	113.587	415.589	15.997	0.300783	0
10467470	Aldh18a1	715.128	104.989	437.619	15.7245	0.611945	6.60088e-09
10408335	Aldh5a1	249.811	12.5215	151.363	8.88377	0.605909	1.49547e-07
10568050	Aldoa	2967.6	118.348	2263.92	102.385	0.762878	1.27919e-05
10512847	Alg2	1309.54	91.154	809.749	12.6156	0.618344	2.30263e-10
10438517	Alg3	470.317	35.474	349.014	6.90718	0.742081	0.000551473
10401795	Alkbh1	121.964	10.7158	85.5261	0.960627	0.701238	0.000877962
10551865	Alkbh6	337.035	5.07899	202.262	12.544	0.600122	1.1342e-08
10377490	Alox12b	72.6696	13.0748	46.6582	0.306798	0.64206	0.000366934
10387838	Alox12e	351.258	30.0483	113.762	31.455	0.323869	0
10387855	Alox15	318.201	12.2302	136.205	13.9056	0.428047	0
10387257	Alox8	98.1406	2.80551	68.423	2.50543	0.697194	0.000932437
10377473	Aloxe3	205.625	50.8245	55.2885	4.50294	0.26888	0
10517587	Alpl	153.579	37.6992	96.0828	3.19324	0.625626	2.37362e-05
10588849	Amigo3	111.846	10.2846	68.3642	2.22448	0.611233	6.52686e-06
10403796	Amph	1121.05	58.1604	469.821	37.1448	0.419092	0
10588883	Amt	403.131	6.23775	207.673	8.37257	0.51515	6.4615e-14
10521863	Anapc4	812.566	11.0763	598.478	11.509	0.736528	0.000136114
10501971	Ank2	441.064	13.9161	185.097	1.93879	0.419659	0
10406825	Ankra2	289.15	24.2898	204.544	8.53516	0.707395	0.000148441
10552210	Ankrd27	389.751	22.8401	215.365	10.7473	0.552572	2.0044e-11
10367305	Ankrd52	425.599	10.465	274.562	12.0799	0.645119	3.90353e-07
10511901	Ankrd6	240.499	11.4788	133.174	0.424343	0.553739	1.54483e-09
10541968	Ano2	96.2517	19.0265	53.9893	3.94988	0.560918	7.89926e-07
10531560	Antxr2	648.267	26.0531	441.625	16.5342	0.681239	4.05158e-06
10466606	Anxa1	318.727	21.9877	214.546	26.48	0.673136	7.52637e-06
10523451	Anxa3	257.911	11.3717	186.267	7.65753	0.722212	0.000422518
10534660	Ap1s1	410.168	29.483	306.376	24.56	0.746954	0.000719007
10603051	Ap1s2	1065.11	49.5873	665.761	29.9444	0.625066	1.64576e-09
10355967	Ap1s3	193.659	1.28165	130.127	1.54712	0.671938	6.033e-05
10562965	Ap2a1	640.242	18.4004	468.471	8.95792	0.731709	0.000169
10434384	Ap2m1	1402.54	88.7955	1077.02	17.2584	0.767909	0.000360473
10565102	Ap3b2	654.416	64.2712	331.038	13.8308	0.505852	8.88178e-16
10365227	Ap3m1	1368.23	21.8537	787.182	23.3362	0.575327	2.11164e-13
10455542	Ap3s1	362.33	1.60206	255.885	1.36091	0.70622	7.15837e-05
10462113	Apba1	202.276	3.74351	130.297	1.88853	0.644154	8.7226e-06
10607250	Apex2	131.455	28.3016	85.4494	6.31354	0.650028	0.000100406
10485344	Api5	457.836	8.01935	343.792	4.48453	0.750907	0.000834577
10585005	Apoa1	426.218	52.3429	230.911	24.0947	0.541768	2.87681e-12
10351546	Apoa2	356.576	47.8734	235.707	9.49034	0.661029	4.22264e-06
10394394	Apob	137.374	16.635	80.5253	1.7693	0.586174	6.08291e-07
10382189	Apoh	91.3543	8.11552	53.8658	0.758617	0.589636	4.09876e-06
10429491	Arc	245.362	27.4221	114.216	0.377236	0.465499	2.90878e-14
10592919	Arcn1	886.183	2.7666	592.455	23.2617	0.668547	4.26782e-07
10386370	Arf1	2674.72	112.109	2034.54	69.0961	0.760655	2.0762e-05
10432256	Arf3	1395.27	4.34723	899.974	15.5071	0.645017	3.84578e-09
10413304	Arf4	2226.92	212.597	1446.21	40.4679	0.649423	3.52718e-10
10479490	Arfgap1	695.261	62.4579	407.987	3.65997	0.586811	2.17048e-10
10430974	Arfgap3	491.091	47.0012	260.62	5.88884	0.530695	2.66453e-13
10499080	Arfip1	264.377	6.86545	189.284	14.6749	0.715964	0.00024935
10566502	Arfip2	420.311	44.3379	263.822	13.7775	0.627682	1.04024e-07
10368343	Arg1	89.9349	7.80491	52.1366	2.65169	0.579715	2.24512e-06
10523579	Arhgap24	257.387	27.241	188.897	12.1389	0.733903	0.000904861
10565935	Arhgef17	454.841	1.33249	337.41	7.0288	0.74182	0.000494226
10594161	Arih1	1093.57	10.2479	818.697	2.91058	0.74865	0.000153089
10386400	Arih2	416.827	1.75606	306.61	18.9059	0.735582	0.000346012
10365637	Arl1	1986.77	90.2084	1450.57	41.7501	0.730114	5.75572e-06
10525718	Arl6ip4	341.088	3.53099	251.431	5.87143	0.737145	0.000524947
10601778	Armcx3	908.33	72.8013	695.838	10.3727	0.766063	0.000797918
10601819	Armcx5	367.805	4.19299	243.688	4.42947	0.662547	2.71191e-06
10596575	Armet	532.252	53.2148	384.24	6.10574	0.721913	0.000153234
10471904	Arpc5l	249.893	5.50935	184.109	10.4419	0.736749	0.000920603
10597323	Arpp21	110.15	12.9541	46.6578	0.614681	0.423585	2.55573e-13
10406407	Arrdc3	576.434	3.93874	376.669	21.3478	0.653446	4.26694e-07
10428998	Asap1	460.69	38.612	278.675	10.1979	0.604908	6.48618e-09
10363007	Ascc3	365.01	35.5156	263.95	9.68207	0.723129	0.000252022
10371578	Ascl1	1679.33	34.5142	641.214	12.3248	0.381827	0
10568109	Asphd1	190.044	20.6113	122.672	0.546397	0.645493	1.60235e-05
10532538	Asphd2	285.963	13.4472	121.181	21.6588	0.423765	0
10371092	Atcay	498.228	16.281	191.999	4.58578	0.385363	0
10361091	Atf3	107.387	6.96353	70.9255	2.36892	0.660468	0.000131246
10425364	Atf4	288.975	47.3418	176.8	2.96754	0.611818	2.27887e-07
10359982	Atf6	571.237	8.29856	414.94	2.71231	0.726387	0.000145603
10402519	Atg2b	360.221	5.26539	238.241	9.84171	0.661374	2.52982e-06
10453062	Atl2	574.729	31.8379	340.65	7.85882	0.592714	7.276e-10
10533483	Atp2a2	2708.86	62.8895	1974.67	20.6192	0.728967	8.87342e-07
10357833	Atp2b4	503.725	40.9908	356.536	5.78016	0.707799	5.87856e-05
10364696	Atp5d	1596.27	292.09	1048.64	11.9346	0.65693	3.11887e-08
10391100	Atp5g1	546.612	61.5102	337.695	4.751	0.617796	2.21672e-08
10560816	Atp5g2	1380	9.55573	1069.22	48.4527	0.774795	0.000503648
10551162	Atp5sl	214.226	1.19185	149.608	9.5523	0.698363	0.000182322
10598664	Atp6ap2	1289	1.44742	778.039	7.89718	0.603597	2.68894e-11
10537316	Atp6v0c	1739.66	144.937	1321.33	70.6565	0.759534	0.000117688
10581289	Atp6v0d1	904.27	95.4431	582.72	33.8145	0.644409	4.87113e-08
10572146	Atp6v1b2	2152.75	3.82742	1631.65	58.1866	0.757937	4.22843e-05
10499666	Atp8b2	448.198	0.513688	306.45	6.16738	0.683738	9.7524e-06
10486029	Atpbd4	224.22	11.7792	161.526	9.92154	0.720391	0.000549015
10412741	Atxn7	172.116	2.82904	123.412	10.1321	0.717028	0.000830107
10504703	AU014645	630.255	19.6715	477.253	4.74278	0.757238	0.000816564
10515870	AU022252	182.057	16.5296	126.012	1.38606	0.692156	0.000270502
10534168	Auts2	175.284	6.73676	108.413	1.07699	0.618497	2.51892e-06
10592420	AW551984	1719.71	226.136	513.32	18.2582	0.298493	0
10398885	AW555464	423.871	34.7197	268.859	0.568487	0.634295	1.82423e-07
10597758	Axud1	157.877	14.1135	72.0589	0.706408	0.456423	2.1072e-13
10428310	Azin1	1230.11	54.002	657.829	25.4813	0.534771	4.44089e-16
10366848	B4galnt1	101.644	4.59731	65.9019	5.03006	0.64836	6.95884e-05
10457733	B4galt6	420.387	33.4034	252.596	3.97622	0.600865	5.72154e-09
10598562	B630019K06Rik	368.258	10.3982	202.157	2.32849	0.548955	1.88456e-11
10557992	Bag3	280.441	18.2701	201.931	1.29868	0.720051	0.000327919
10424624	Bai1	141.908	5.958	89.9983	0.122331	0.634201	1.36275e-05
10508500	Bai2	310.986	3.17562	134.688	1.03402	0.433101	0
10383289	Baiap2	204.514	29.955	90.7805	4.71601	0.443885	6.21725e-15
10568376	BC017158	183.879	1.07578	130.89	3.18803	0.711826	0.000611274
10398920	BC022687	151.9	12.844	97.7212	9.67533	0.643327	1.93853e-05
10505109	BC026590	187.297	22.9	118.083	13.0497	0.63046	5.00864e-06
10584977	BC033915	654.182	19.6312	447.616	15.6839	0.684239	4.98161e-06
10510814	BC046331	238.653	4.02779	169.87	0.619689	0.711788	0.000297183
10505791	BC057079	382.609	7.75736	243.842	4.85762	0.637313	2.67894e-07
10568982	BC066028	267.7	13.2388	180.602	17.4641	0.674644	1.76643e-05
10558325	Bccip	418.978	29.2045	280.141	6.69488	0.668628	3.72345e-06
10587534	Bckdhb	446.518	31.6381	293.616	9.51809	0.657567	1.27065e-06
10434934	Bdh1	129.792	12.5098	89.3406	0.715728	0.688335	0.000438386
10474399	Bdnf	97.7513	13.9543	59.3428	2.63553	0.60708	1.10805e-05
10542959	Bet1	346.552	18.6707	161.752	18.9822	0.466748	2.22045e-16
10568988	Bet1l	289.864	16.0536	209.579	8.00587	0.723024	0.000339145
10606835	Bex2	898.719	41.7042	546.379	44.7725	0.607953	4.77566e-10
10527323	BhlhA15	199.126	23.204	78.8031	4.33998	0.395746	0
10601844	Bhlhb9	539.405	23.6788	389.943	20.729	0.722913	0.000123957
10549276	Bhlhe41	573.359	54.5364	353.868	21.8839	0.617184	1.43427e-08
10511886	Bhmt	146.28	24.804	91.9252	2.15957	0.62842	1.56802e-05
10411622	Birc1f	94.9014	28.9756	33.5192	6.20809	0.353201	7.10543e-15
10359677	Blzf1	502.162	46.1603	377.749	25.937	0.752244	0.00088982
10404686	Bmp6	289.487	12.501	197.227	5.16506	0.681299	2.49564e-05
10470182	Bmyc	431.026	36.8326	296.339	2.28767	0.687519	1.70383e-05
10544219	Braf	677.813	3.59647	428.856	2.09953	0.632705	3.75924e-08
10559146	Brsk2	277.368	10.2471	197.995	6.20355	0.713836	0.000217651
10457895	Brunol4	215.219	2.64234	134.661	6.53674	0.625695	1.65833e-06
10371188	Brunol5	177.358	21.0587	114.967	0.782177	0.648223	2.53842e-05
10461237	Bscl2	276.891	2.9471	192.809	0.581623	0.696338	7.54227e-05
10596880	Bsn	110.827	8.72574	74.6295	5.04394	0.673389	0.00023617
10440419	Btg3	530.082	4.92721	390.792	17.3786	0.737228	0.000306722
10427718	Bxdc2	587.549	22.3918	350.101	19.534	0.595867	8.62075e-10
10451580	Bysl	168.286	17.0033	108.521	11.4069	0.644862	1.72586e-05
10400030	Bzw2	167.572	3.36998	118.287	9.59878	0.705891	0.000514199
10368373	C030003D03Rik	239.071	49.1158	56.2287	0.233828	0.235196	0
10536369	C1galt1	429.137	12.6395	312.392	21.7288	0.727955	0.000209546
10474073	C230071H18Rik	84.644	7.36228	29.6672	2.20889	0.350493	7.10543e-15
10592802	C2cd2l	300.958	18.1609	221.619	14.8023	0.736377	0.000624674
10541753	C530028O21Rik	363.151	16.2339	201.231	32.3696	0.554123	1.70681e-11
10392910	C630004H02Rik	545.173	52.9352	211.183	2.56541	0.387368	0
10606206	C77370	123.739	2.2409	78.996	3.21155	0.63841	2.31967e-05
10597878	C85492	396.438	25.0056	264.628	11.9673	0.667514	3.5784e-06
10453887	Cables1	146.013	1.67361	91.2368	0.714382	0.624855	6.48439e-06
10532956	Cabp1	96.4895	24.0634	51.146	0.730095	0.530068	1.55129e-07
10425370	Cacna1i	197.079	5.25626	86.1471	5.06206	0.437119	1.11022e-15
10519815	Cacna2d1	1102.04	6.69145	835.168	12.5211	0.757841	0.000277458
10426611	Cacnb3	367.338	23.909	196.041	6.36393	0.533681	2.78333e-12
10520650	Cad	280.414	18.749	175.224	1.95724	0.624875	4.28681e-07
10585048	Cadm1	1081.03	8.69188	714.931	49.7823	0.66134	7.61887e-08
10503416	Calb1	1149.34	11.3719	133.136	7.40331	0.115837	0
10397752	Calm1	2187.62	32.4019	1736.53	22.5315	0.793798	0.00060824
10580219	Calr	1937.59	82.3658	1446.52	18.107	0.746556	2.72329e-05
10456021	Camk2a	213.76	60.0338	67.3265	2.75642	0.314964	0
10384064	Camk2b	313.547	6.56351	148.408	6.8369	0.473321	2.22045e-15
10509568	Camk2n1	672.043	3.93012	472.629	3.38734	0.703271	2.07903e-05
10438527	Camk2n2	252.354	33.5546	156.274	13.9866	0.619266	5.925e-07
10490913	Car3	207.494	4.20131	119.154	9.87688	0.574252	2.48547e-08
10536494	Cav2	144.519	6.48498	93.4629	1.43303	0.646719	2.93797e-05
10490097	Cbln4	212.351	44.1105	62.0744	8.09149	0.292319	0
10466818	Cbwd1	168.257	2.51773	120.363	9.95188	0.715351	0.000802774
10393620	Cbx4	303.475	14.8942	218.438	1.24677	0.719792	0.000256985
10393614	Cbx8	159.615	1.23545	107.328	6.50146	0.672422	9.98328e-05
10502156	Ccdc109b	622.501	52.6185	150.986	7.38334	0.242546	0
10406193	Ccdc127	482.333	41.3599	321.685	22.1761	0.666936	2.40187e-06
10416044	Ccdc25	289.316	26.25	176.955	0.281617	0.61163	1.26539e-07
10366186	Ccdc59	318.689	12.4876	231.127	6.851	0.725242	0.000306583
10363845	Ccdc6	394.626	72.6423	226.466	29.1338	0.573875	5.41547e-10
10503534	Ccnc	259.957	6.35677	180.152	4.1905	0.693006	7.55042e-05
10448506	Ccnf	67.4606	0.412373	41.5211	0.453501	0.615486	9.01726e-05
10385271	Ccng1	1439.71	10.7126	893.563	22.3921	0.620654	1.3273e-10
10526069	Cct6a	1481.56	90.0232	1120.45	13.773	0.756266	0.000140932
10539606	Cct7	1308.33	82.5961	1008.71	48.009	0.770993	0.000484539
10440600	Cct8	1225.13	51.855	944.768	24.0872	0.771155	0.000547715
10587383	Cd109	146.204	23.7327	60.7405	9.80805	0.41545	1.11022e-15
10362896	Cd24a	1759.52	178.701	1215.54	143.231	0.690837	1.83957e-07
10594092	Cd276	189.534	26.4388	130.577	5.72924	0.688935	0.000246813
10436182	Cd47	1246.8	24.2253	944.189	0.209755	0.757288	0.00020841
10570397	Cdc16	368.34	27.3563	262.349	16.0551	0.712246	0.000108213
10589420	Cdc25a	344.348	45.1468	168.552	2.41836	0.489481	1.68754e-14
10476252	Cdc25b	313.166	16.3809	200.567	4.74354	0.64045	8.43715e-07
10392012	Cdc27	479.836	14.0161	344.685	0.401858	0.718338	0.000111492
10597935	Cdcp1	226.38	19.9111	108.161	1.40504	0.477786	3.04867e-13
10423243	Cdh10	203.795	55.2261	74.3412	6.66087	0.364784	0
10575844	Cdh13	175.938	28.4894	59.5898	0.59332	0.338698	0
10489629	Cdh22	139.023	2.89732	72.4176	0.601184	0.520905	9.98227e-10
10519324	Cdk6	229.92	0.244551	164.592	7.27739	0.715865	0.000395344
10411711	Cdk7	396.455	18.4743	280.106	6.86986	0.706527	6.52732e-05
10515090	Cdkn2c	113.347	5.39075	66.3707	3.29438	0.585554	8.49834e-07
10567564	Cdr2	554.173	52.5862	363.061	1.72759	0.65514	7.94702e-07
10346551	Cflar	256.261	4.6502	187.452	3.41177	0.73149	0.000697354
10503109	Chchd7	448.19	33.42	317.594	7.61337	0.708613	6.95292e-05
10583347	Chordc1	263.848	24.1917	175.931	12.8662	0.666789	1.39436e-05
10355864	Chpf	285.945	24.1081	207.926	2.55864	0.727153	0.00049351
10562408	Chst8	488.904	36.2515	225.282	5.78016	0.46079	0
10455948	Chsy3	95.8339	16.6072	53.7592	4.62533	0.560963	6.28538e-07
10580771	Ciapin1	301.093	29.764	217.573	15.0802	0.722609	0.000328115
10456392	Cidea	352.399	98.4553	171.181	35.5318	0.485759	2.26485e-14
10524790	Cit	108.044	2.72098	72.8496	4.05881	0.674259	0.000241797
10436402	Cldnd1	1195.44	108.05	849.945	51.0913	0.710991	7.7394e-06
10375382	Clint1	812.505	41.0219	612.136	4.90247	0.753394	0.00042697
10555108	Clns1a	425.673	17.9306	320.225	7.12771	0.752278	0.000982602
10406067	Clptm1l	1319.1	96.8493	1004.17	21.652	0.761254	0.000272613
10547719	Clstn3	910.647	138.986	503.098	5.4536	0.552462	6.14175e-13
10416057	Clu	3603.66	169.293	1851.48	92.1003	0.513777	0
10542665	Cmas	818.583	57.4566	466.492	7.70435	0.569877	7.63256e-12
10423505	Cmbl	423.264	66.9398	228.661	31.389	0.540233	2.7176e-12
10515164	Cmpk1	501.704	23.19	361.405	15.042	0.720355	0.000119426
10517213	Cnksr1	98.4733	2.63175	62.7476	6.85135	0.637204	3.59527e-05
10607562	Cnksr2	103.737	6.35923	42.5074	0.191912	0.409762	9.63674e-14
10406852	Cnn3	545.039	5.22565	358.753	42.625	0.658214	5.38331e-07
10374406	Cnrip1	187.986	3.07688	134.96	0.167916	0.717922	0.00079091
10540359	Cntn4	84.609	8.64689	43.2687	4.49874e-05	0.511396	3.22779e-08
10498095	Cog6	632.373	27.9327	300.23	4.36123	0.474767	0
10353574	Col19a1	72.2197	1.91548	42.8164	2.53256	0.592864	1.79755e-05
10351703	Copa	2461.94	98.4715	1741.83	18.5018	0.707502	1.75774e-07
10567049	Copb1	1536.04	36.3422	1144.22	51.6004	0.744911	4.72079e-05
10588049	Copb2	1955.45	168.419	1246.37	39.662	0.637382	1.85636e-10
10572357	Cope	951.071	74.4913	574.105	16.0745	0.60364	2.86357e-10
10539822	Copg	1098.48	109.843	764.089	20.2127	0.695587	3.13462e-06
10386442	Cops3	541.37	17.491	383.912	14.6464	0.709149	4.88933e-05
10523529	Cops4	538.834	30.2257	371.072	22.9299	0.688657	1.07324e-05
10547926	Cops7a	1074.74	34.1445	835.682	75.8331	0.777568	0.00084468
10427323	Copz1	1280.85	65.57	859.772	22.7653	0.671253	1.26323e-07
10380699	Copz2	983.252	55.2656	620.726	17.9422	0.631299	5.97629e-09
10346298	Coq10b	428.332	2.18529	251.313	3.27637	0.586724	8.25205e-10
10532753	Coro1c	514.696	42.434	355.206	16.1754	0.690129	1.50213e-05
10594301	Coro2b	388.489	13.9601	273.248	4.15637	0.703361	5.35748e-05
10531208	Cox18	506.547	45.8685	379.459	0.377961	0.74911	0.000812715
10521602	Cpeb2	287.007	22.4776	196.951	24.7343	0.686225	2.80883e-05
10467216	Cpeb3	147.848	5.70339	96.4091	11.6231	0.652082	2.8839e-05
10375002	Cpeb4	872.864	38.9467	614.92	2.09406	0.704485	1.14327e-05
10366546	Cpm	201.974	56.0463	47.9153	0.261462	0.237235	0
10449551	Cpne5	79.3079	20.6406	45.1203	0.299094	0.568925	1.03478e-05
10436392	Cpox	321.927	25.0371	199.872	2.57969	0.620863	1.47819e-07
10347117	Cps1	167.932	28.0131	75.8651	7.46611	0.45176	9.90319e-14
10504349	Creb3	702.721	36.9219	534.944	3.08646	0.761247	0.00089467
10544002	Creb3l2	1229.21	166.006	456.242	14.1563	0.371167	0
10426098	Creld2	587.82	93.5667	417.26	8.67123	0.709842	8.57021e-05
10457205	Crem	190.687	33.9564	114.789	3.05658	0.601974	1.11936e-06
10381753	Crhr1	125.085	8.78431	52.1423	1.03088	0.416856	1.13243e-14
10344990	Crispld1	295.042	24.6343	209.439	9.39599	0.709863	0.000162058
10521498	Crmp1	308.937	3.11968	225.825	6.07299	0.730975	0.000440424
10467749	Crtac1	146.881	14.4835	79.8314	7.84223	0.543512	7.52975e-09
10371400	Cry1	300.975	29.2604	171.579	7.45606	0.570078	1.58238e-09
10485170	Cry2	317.22	19.5794	195.304	9.24823	0.615674	8.70683e-08
10355662	Cryba2	103.243	0.75136	66.1951	1.52616	0.641157	4.65907e-05
10425623	Csdc2	212.419	1.28868	121.107	1.43628	0.570132	1.7435e-08
10344803	Cspp1	146.639	1.92708	89.8467	12.5489	0.612705	1.72506e-06
10472408	Csrnp3	230.786	19.8898	139.298	14.3255	0.603582	1.93224e-07
10423471	Ctnnd2	378.654	2.05336	266.471	6.99313	0.703734	5.50107e-05
10515943	Ctps	286.427	39.676	159.68	2.844	0.55749	9.13277e-10
10604199	Cul4b	503.153	4.98256	325.653	12.7672	0.647223	3.32009e-07
10574220	Cx3cl1	524.813	8.0784	304.498	16.1961	0.580201	1.58122e-10
10409579	Cxcl14	420.805	34.7959	244.413	18.181	0.580823	4.69245e-10
10430956	Cyb5r3	763.408	29.6965	561.909	34.5701	0.736053	0.000145369
10528170	Cycs	697.353	43.006	393.501	7.77425	0.564278	8.11795e-12
10385391	Cyfip2	725.446	35.8184	518.202	24.6042	0.714322	3.90859e-05
10346747	Cyp20a1	205.089	7.30464	138.103	3.81761	0.673377	5.45417e-05
10463027	Cyp2c29	83.2219	2.39903	46.8514	3.16884	0.562969	1.06925e-06
10558673	Cyp2e1	371.162	39.8902	147.98	8.81038	0.398693	0
10535714	Cyp3a25	129.413	24.2083	77.6104	13.333	0.599712	1.77554e-06
10368101	D10Bwg1379e	576.036	53.6851	316.046	5.02288	0.548656	2.11542e-12
10393594	D11Bwg0517e	300.29	47.7202	54.3382	1.05067	0.180952	0
10520483	D5Wsu178e	627.583	54.4099	397.327	7.44115	0.633107	6.48291e-08
10535972	D730045B01Rik	86.0983	13.0888	57.0276	6.3089	0.662355	0.000332969
10571344	D8Ertd82e	100.988	14.3699	69.2579	1.83827	0.6858	0.000732577
10396278	Daam1	270.791	11.0255	179.65	0.333911	0.663428	9.41032e-06
10419736	Dad1	1405.25	144.316	874.777	66.2587	0.622506	2.61416e-10
10423498	Dap	734.27	0.100265	454.244	9.90575	0.618634	5.76675e-09
10499454	Dap3	206.346	17.5975	127.318	0.94483	0.617011	1.34407e-06
10365005	Dapk3	331.496	32.8484	245.032	6.70975	0.739171	0.000752431
10513805	Dbc1	298.924	49.2929	181.556	13.4431	0.607365	1.09409e-07
10459671	Dcc	359.806	18.924	197.655	10.9241	0.549338	2.33475e-11
10492136	Dclk1	1024.19	129.372	437.795	55.1572	0.427455	0
10499138	Dclk2	448.936	14.6196	206.848	25.8813	0.460751	0
10572616	Dda1	535.99	55.8896	318.27	3.51844	0.593799	1.37922e-09
10399430	Ddx1	1563.91	56.02	1140.12	14.4453	0.729015	1.32959e-05
10369630	Ddx21	554.016	41.1164	386.083	2.84828	0.696881	2.25502e-05
10592140	Ddx25	146.58	1.33922	94.4874	2.40915	0.644613	2.36878e-05
10573217	Ddx39	117.968	19.0592	71.2625	3.94609	0.604086	4.77042e-06
10608138	Ddx3y	916.689	56.3537	678.329	17.7498	0.739977	0.000139497
10579219	Ddx49	195.842	25.5549	133.951	4.63515	0.683976	0.0001644
10369647	Ddx50	941.113	4.05453	650.231	19.0006	0.690917	2.62115e-06
10384123	Ddx56	413.841	24.7036	302.577	13.0535	0.731142	0.000301878
10590383	Deb1	233.607	18.8337	147.118	3.35795	0.629769	1.82599e-06
10586248	Dennd4a	142.68	4.93786	101.999	18.1764	0.714876	0.000694119
10549504	Dennd5b	96.757	3.07355	58.6207	1.84731	0.605855	7.20998e-06
10364093	Derl3	131.76	5.15474	92.1709	6.9535	0.699534	0.000589682
10395428	Dgkb	627.266	88.5763	424.571	26.0974	0.676859	4.9366e-06
10348321	Dgkd	309.933	5.97859	226.286	6.06243	0.730114	0.00041936
10389738	Dgke	237.522	21.7005	132.667	1.41978	0.558547	3.38503e-09
10421774	Dgkh	441.394	69.8288	213.399	0.401299	0.483467	4.44089e-16
10485081	Dgkz	436.675	25.8703	276.694	9.39416	0.633638	1.37691e-07
10517147	Dhdds	583.088	67.7379	423.757	22.9197	0.726746	0.000186189
10420155	Dhrs1	1230.97	152.582	926.942	75.5183	0.753018	0.000202403
10529995	Dhx15	1343.37	11.8114	1041.34	33.5581	0.775173	0.000559275
10409261	Diras2	140.524	11.0148	76.9746	6.50811	0.54777	1.33598e-08
10474814	Disp2	448.532	10.2448	255.757	4.78185	0.570208	8.62557e-11
10554900	Dlg2	222.776	26.9573	103.637	9.66313	0.465205	5.35128e-14
10508253	Dlgap3	199.892	9.25895	135.326	6.20248	0.676993	7.3558e-05
10561376	Dll3	219.081	3.35255	86.8567	10.1643	0.396459	0
10550574	Dmpk	1148.86	6.98767	505.025	42.8318	0.43959	0
10455602	Dmxl1	593.726	16.8657	444.586	3.94516	0.748808	0.000550407
10573198	Dnajb1	300.439	41.7313	199.94	1.4505	0.665492	1.14091e-05
10504218	Dnajb5	223.079	31.5842	108.972	3.01773	0.48849	2.36167e-12
10400137	Dnajb9	918.299	6.18876	539.421	3.31774	0.587413	3.34022e-11
10363669	Dnajc12	600.213	55.3944	325.123	3.12179	0.541679	6.14841e-13
10427704	Dnajc21	389.412	36.5249	230.504	23.4944	0.591928	2.29674e-09
10359480	Dnm3	147.372	6.25961	104.934	4.23096	0.71203	0.000979615
10388465	Doc2b	131.386	23.7563	83.4898	1.72054	0.635454	3.44155e-05
10460291	Doc2g	113.72	12.543	67.1688	2.43679	0.590648	1.58277e-06
10365116	Dohh	171.021	8.97386	116.57	3.57803	0.68161	0.000158566
10370754	Dos	842.799	122.936	428.482	36.7576	0.508404	4.44089e-16
10364888	Dot1l	185.759	14.4294	130.826	1.31094	0.704277	0.000461443
10418796	Dph3	334.969	11.6687	231.135	2.09189	0.690021	2.90631e-05
10357300	Dpp10	132.651	11.8248	66.3979	1.06554	0.500544	1.92034e-10
10585169	Drd2	1836.42	51.8	192.646	16.4726	0.104903	0
10476648	Dstn	927.162	93.9098	693.628	14.7288	0.748119	0.000276876
10449284	Dusp1	1538.17	259.534	730.766	75.9554	0.475088	0
10360003	Dusp12	171.786	4.58894	112.804	7.30505	0.65665	3.23543e-05
10389238	Dusp14	1134.29	129.345	288.441	9.50142	0.254292	0
10463945	Dusp5	151.57	0.471404	105.973	9.53641	0.699166	0.000431828
10369221	Dux	244.769	4.43471	128.895	0.564777	0.526596	6.25673e-11
10434366	Dvl3	344.014	11.204	251.637	25.0582	0.731473	0.000312631
10600148	DXBay18	95.8374	2.72881	64.9369	3.06579	0.677573	0.000391062
10548785	Dynlt1	2015.89	244.693	1594.19	18.8671	0.79081	0.000932329
10413932	E130203B14Rik	330.364	30.508	217.106	12.0217	0.65717	2.93916e-06
10408477	E2f3	95.8965	4.7069	61.9197	2.54879	0.645693	7.92099e-05
10568239	E430018J23Rik	84.923	8.80776	55.6554	3.83894	0.655363	0.000226004
10413795	Eaf1	376.613	25.9133	260.576	4.36719	0.691893	2.76149e-05
10603485	Ebp	179.395	22.7014	112.136	2.7171	0.625077	5.3016e-06
10434441	Ece2	115.394	13.967	64.2617	5.27374	0.55689	1.01561e-07
10591726	Ecsit	184.282	14.7845	116.493	1.71284	0.632147	6.36051e-06
10574903	Edc4	270.63	14.0204	187.282	10.7805	0.692022	6.12247e-05
10488912	Edem2	231.271	13.1309	163.629	11.65	0.707522	0.000249142
10350646	Edem3	628.291	18.7718	437.714	6.05927	0.696673	1.51079e-05
10406504	Edil3	324.117	31.6918	72.504	2.81887	0.223697	0
10490602	Eef1a2	1978.3	9.63295	1206.42	90.4351	0.609827	1.39777e-12
10603768	Efhc2	144.914	5.95467	102.121	4.08141	0.704704	0.000707505
10399234	Efr3b	173.265	23.2027	112.653	3.10965	0.650177	3.30425e-05
10434436	EG328644	105.809	8.76493	73.838	7.52158	0.697843	0.00079003
10562657	EG434179	73.4655	1.54341	48.5359	9.78792	0.660662	0.000253876
10565813	EG449630	87.4345	2.33583	54.4088	1.27138	0.62228	3.13844e-05
10597511	EG546164	1363.49	27.2673	1046.74	138.288	0.767686	0.000219347
10467003	EG546723	547.465	5.03927	348.66	14.4805	0.636863	1.00604e-07
10565341	EG620480	432.568	26.7523	292.88	20.0196	0.677072	6.0466e-06
10362593	EG624165	1784.01	48.1842	1346.82	115.605	0.75494	5.56397e-05
10581640	EG668089	84.8634	1.3417	53.3702	1.23939	0.628895	5.15813e-05
10366705	EG668275	428.247	12.7312	292.328	34.2234	0.682615	6.88266e-06
10451851	EG668529	960.346	90.0228	732.964	0.324899	0.763229	0.000644195
10427496	Egflam	330.397	32.0649	78.4071	1.02937	0.237312	0
10400304	Egln3	97.9547	2.05559	64.7915	7.82271	0.661443	0.000131457
10454782	Egr1	293.494	12.5067	76.4614	11.7095	0.260521	0
10446777	Ehd3	280.894	27.8366	191.534	0.638911	0.681873	3.56746e-05
10460573	Eif1ad	227.768	23.749	144.975	5.33245	0.636501	3.7603e-06
10590298	Eif1b	613.418	3.69825	416.996	18.0498	0.679792	3.892e-06
10533858	Eif2b1	250.066	2.54755	174.177	0.611438	0.696526	0.000106628
10507418	Eif2b3	356.35	2.21695	256.85	15.5609	0.720779	0.000173137
10429329	Eif2c2	658.447	63.6848	422.257	16.3547	0.641292	1.31019e-07
10396795	Eif2s1	756.157	34.1515	566.625	16.8793	0.749349	0.000374627
10526977	Eif3b	1213.36	57.8867	810.679	1.0477	0.668126	1.17234e-07
10387545	Eif4a1	1454.35	90.1576	1095.97	37.8772	0.753581	0.000118848
10393642	Eif4a3	235.954	2.21654	157.665	8.90962	0.668201	2.09863e-05
10599855	Eif4e	899.667	45.9786	689.229	22.9981	0.766094	0.000729291
10523058	Eif5al3	1396.36	140.461	850.198	32.907	0.608869	4.86515e-11
10358027	Elf3	115.254	6.51278	72.2408	0.0471692	0.626797	1.4846e-05
10371959	Elk3	357.828	24.547	259.684	2.15607	0.725724	0.000280369
10406254	Ell2	319.968	13.4661	179.169	22.2546	0.559961	1.49025e-10
10593634	Elmod1	108.448	21.8072	74.5846	0.82132	0.687746	0.000999713
10595392	Elovl4	256.907	18.0434	130.754	3.17325	0.508952	5.30287e-12
10495993	Elovl6	336.802	6.80751	235.331	7.41219	0.698721	4.99423e-05
10420860	Elp3	706.08	21.7167	530.056	18.7408	0.750702	0.000449206
10406817	Enc1	1249.37	138.575	364.622	10.5419	0.291846	0
10547807	Eno2	655.564	88.9348	312.313	7.55493	0.476403	0
10416541	Enox1	180.057	1.43942	121.574	2.58248	0.675197	9.15478e-05
10502081	Enpep	572.453	23.9098	101.234	9.911	0.176842	0
10449697	ENSMUSG00000053280	76.3025	10.2603	50.3606	3.78422	0.660012	0.000478399
10442027	ENSMUSG00000054339	78.6416	6.53354	48.9777	1.0275	0.622797	6.21587e-05
10408346	ENSMUSG00000055849	189.773	4.29788	129.058	14.6869	0.680065	8.13797e-05
10569296	ENSMUSG00000066101	375.854	18.0399	253.539	5.3265	0.674567	7.08855e-06
10376555	ENSMUSG00000072890	110.318	31.8488	72.5232	4.81634	0.6574	0.000456411
10365714	ENSMUSG00000078431	486.553	26.1428	358.738	26.8133	0.737304	0.000336127
10463282	Entpd7	157.345	6.25792	90.4009	0.373928	0.574539	1.04071e-07
10423963	Eny2	451.09	3.95317	328.49	25.4988	0.728213	0.000192803
10513112	Epb4.1l4b	465.811	45.1877	271.93	6.51975	0.583777	5.79516e-10
10357164	Epb4.1l5	827.468	54.4205	524.557	13.7487	0.63393	2.09409e-08
10517488	Ephb2	533.54	105.657	232.315	0.97752	0.435423	0
10352514	Eprs	1109.45	102.039	748.11	22.8449	0.674304	3.91283e-07
10550650	Ercc1	285.558	43.6095	168.497	3.79158	0.590063	2.96846e-08
10443009	Ergic1	1652.01	107.617	996.078	12.9528	0.602951	4.35296e-12
10445894	Erh	397.372	20.686	280.544	5.65456	0.705998	6.38906e-05
10419198	Ero1l	610.798	20.1114	414.552	19.5778	0.678706	3.66878e-06
10403558	Ero1lb	290.641	7.12712	204.708	8.5518	0.704334	0.00010451
10510574	Errfi1	640.656	47.9668	295.951	10.1255	0.46195	0
10574598	Es31	177.401	24.391	88.5344	0.696321	0.499063	3.89104e-11
10407281	Esm1	2475.66	136.053	196.963	18.1592	0.0795599	0
10458213	Etf1	703.896	34.024	442.438	5.15082	0.628556	2.26862e-08
10406934	Etv1	1445.09	68.9172	583.469	2.41848	0.403759	0
10590182	Exog	154.617	18.2988	88.0692	6.20256	0.569596	8.8704e-08
10491551	Exosc9	547.959	0.00379816	378.873	0.0720878	0.691426	1.31113e-05
10508737	Eya3	375.923	12.0026	270.127	6.97596	0.718569	0.000151488
10485027	F2	105.091	2.0228	70.9151	1.15734	0.674794	0.000276896
10538965	Fabp1	207.252	13.7163	107.572	23.2563	0.519038	2.45373e-11
10490838	Fabp5	257.441	74.308	92.326	6.47934	0.358629	0
10448743	Fahd1	131.626	1.47829	92.6636	7.3451	0.703989	0.000707856
10471424	Fam102a	414.508	5.02934	289.789	8.24133	0.699116	3.44234e-05
10468980	Fam107b	64.7909	2.52957	43.0353	3.67182	0.664218	0.00084815
10488589	Fam110a	180.266	12.7932	129.438	6.93821	0.718037	0.000914188
10522060	Fam114a1	738.761	25.0089	409.979	4.11671	0.554954	1.35314e-12
10386095	Fam114a2	232.074	12.6671	161.923	1.45971	0.69772	0.000155984
10572637	Fam125a	251.832	15.2169	170.76	11.9739	0.678069	3.21819e-05
10464218	Fam160b1	279.174	13.9406	199.441	5.22987	0.714396	0.000227939
10406782	Fam169a	172.507	6.62342	113.009	8.15591	0.655098	2.88838e-05
10558274	Fam175b	325.716	12.1065	240.628	13.8972	0.738766	0.000600801
10540233	Fam19a1	149.999	7.14142	49.1389	8.77649	0.327595	0
10595404	Fam46a	914.558	93.5421	274.418	17.6833	0.300055	0
10394593	Fam49a	1113.42	34.4983	179.311	15.2763	0.161046	0
10604175	Fam70a	292.008	13.0831	182.376	10.4318	0.624557	2.83583e-07
10376803	Fam83g	92.3543	9.27052	55.6653	0.944663	0.602736	9.2166e-06
10452892	Fam98a	734.03	92.4187	407.316	0.864493	0.554904	2.71361e-12
10348829	Farp2	129.705	17.8985	85.5607	3.86591	0.659656	0.000109351
10442887	Fbxl16	660.771	10.3591	381.856	4.38454	0.577895	6.01443e-11
10405576	Fbxl21	380.863	18.8815	248.922	23.0565	0.653575	9.79357e-07
10458808	Fem1c	564.486	19.835	419.634	13.7967	0.743392	0.000426389
10465912	Fen1	82.9885	4.72995	54.9475	5.73086	0.66211	0.00027059
10446351	Fert2	258.082	11.0654	186.767	6.48728	0.723675	0.000459776
10458560	Fgf1	607.993	55.997	411.654	11.4124	0.677071	4.19564e-06
10422585	Fgf14	470.302	22.7961	158.426	0.582771	0.336859	0
10415651	Fgf9	225.999	5.34557	144.453	7.52462	0.639177	3.52488e-06
10568436	Fgfr2	193.968	5.18033	135.355	6.63722	0.697821	0.000252144
10432243	Fkbp11	158.591	22.9918	91.0042	0.196586	0.57383	1.61231e-07
10544885	Fkbp14	558.49	11.5859	329.967	32.347	0.59082	4.00786e-10
10386427	Flcn	411.876	84.7177	297.782	9.13715	0.72299	0.00046082
10355403	Fn1	150.823	12.633	105.269	3.47631	0.697967	0.000528441
10447649	Fndc1	80.1685	2.734	44.2953	2.27049	0.552527	7.58233e-07
10421488	Fndc3a	1924.46	46.9986	1485.78	103.975	0.77205	0.00017102
10529206	Fndc4	157.561	9.30478	111.663	8.02413	0.708694	0.000724525
10396699	Fntb	98.3027	3.58071	63.3792	1.00376	0.644735	6.92694e-05
10397346	Fos	368.741	49.4208	86.3322	17.2511	0.234127	0
10560481	Fosb	194.442	30.3144	50.3114	0.0898158	0.258748	0
10520862	Fosl2	286.34	39.3413	139.475	17.3322	0.487096	8.41549e-14
10536444	Foxp2	213.648	32.7122	114.113	6.8564	0.53412	8.30729e-10
10481654	Fpgs	140.938	5.43073	96.3683	0.0177681	0.683763	0.000261937
10607888	Frmpd4	119.733	23.5392	27.4543	1.18529	0.229296	0
10392098	Ftsj3	433.834	49.7155	312.462	0.853006	0.720233	0.000189697
10407993	Fusip1	908.981	29.2457	698.918	14.9189	0.768903	0.000824766
10584883	Fxyd6	404.028	23.8919	230.253	0.887288	0.569894	1.61485e-10
10381539	G6pc3	328.58	15.3923	241.341	3.3658	0.734497	0.000506471
10383088	Gaa	1471.65	138.699	1097.8	34.2652	0.745964	7.64999e-05
10530406	Gabra2	419.869	39.0001	210.108	14.9922	0.500414	5.10703e-15
10522324	Gabrb1	249.759	2.29195	112.297	4.27318	0.449624	1.11022e-15
10530393	Gabrg1	97.3449	8.52505	62.4872	7.42914	0.641915	5.4095e-05
10385283	Gabrg2	560.347	63.7604	350.306	26.0237	0.625159	3.89373e-08
10469672	Gad2	525.767	134.177	333.55	17.4991	0.634406	7.168e-07
10364950	Gadd45b	747.795	38.0844	263.759	11.9551	0.352716	0
10509147	Gale	134.739	20.2391	79.3579	0.790282	0.588976	9.93879e-07
10472136	Galnt13	492.364	41.2684	36.9602	3.43495	0.0750669	0
10576417	Galnt2	499.751	35.4184	369.825	4.13823	0.740018	0.000454462
10425223	Galr3	172.247	20.0104	120.466	4.5467	0.699377	0.000489063
10481344	Gapdh	4933.83	232.123	4186.01	111.45	0.84843	0.000679765
10351035	Gas5	102.388	20.0681	39.7319	0.715758	0.388053	2.95319e-14
10526181	Gats	329.667	18.5459	203.598	11.3693	0.617587	8.06647e-08
10436500	Gbe1	388.756	28.4719	261.708	12.5847	0.673193	6.09559e-06
10463557	Gbf1	596.32	20.3597	407.996	21.5271	0.68419	5.99677e-06
10531149	Gc	293.842	34.0774	174.699	3.68313	0.594533	2.71902e-08
10472350	Gca	377.367	8.00626	234.95	4.3264	0.622603	6.94846e-08
10384051	Gck	290.14	1.91634	196.988	11.616	0.678943	1.88365e-05
10524723	Gcn1l1	415.087	39.3343	309.042	1.73767	0.744524	0.000770139
10539337	Gcs1	233.746	42.5465	155.447	6.08596	0.665024	4.06402e-05
10422844	Gdnf	208.604	53.7176	72.2217	6.51485	0.346214	0
10503334	Gem	586.631	13.4735	238.45	13.6136	0.406472	0
10539773	Gfpt1	1523.72	27.9218	1062.84	5.59524	0.697533	8.11231e-07
10468722	Gfra1	568.666	91.3666	198.902	14.3922	0.34977	0
10487787	Gfra4	172.449	14.0577	102.208	13.3107	0.592682	2.66175e-07
10567626	Gga2	281.32	7.4737	182.189	4.07083	0.647622	2.3581e-06
10539119	Ggcx	499.218	45.9451	351.74	2.70268	0.704582	5.00356e-05
10503508	Ggh	255.657	5.68425	170.542	19.3125	0.667073	1.1199e-05
10392135	Gh	3614.28	496.287	2168.84	946.624	0.600075	0
10544583	Gimap6	282.283	1.60922	126.786	3.71417	0.449145	2.22045e-16
10378870	Git1	403.063	18.54	292.845	7.26923	0.72655	0.000233574
10485979	Gjd2	68.6252	5.5806	43.1729	0.564745	0.62911	0.000173373
10470816	Gle1	528.375	16.9865	396.769	20.2025	0.750924	0.000694309
10607792	Glra2	173.333	28.8232	33.8641	0.297522	0.19537	0
10406270	Glrx	413.78	53.8737	166.815	5.10105	0.403149	0
10354472	Gls	492.744	7.10413	340.192	1.95726	0.690403	1.44372e-05
10367154	Gls2	160.743	38.9422	73.0779	8.28845	0.454627	6.17284e-13
10562731	Gm10109	85.5498	12.1276	54.6194	5.88938	0.638451	9.99084e-05
10476941	Gm10130	133.631	2.18522	95.0939	7.61254	0.711615	0.000994503
10364328	Gm10318 /// Gm10318	366.829	12.2756	265.601	6.05384	0.724045	0.000222401
10514331	Gm10580	442.115	12.5534	186.951	10.6576	0.422856	0
10514329	Gm10581	465.015	10.6287	204.81	11.2707	0.440438	0
10514327	Gm10582	445.103	15.2674	187.499	11.1096	0.421249	0
10514325	Gm10583	434.441	11.7363	186.98	14.3909	0.430392	0
10561343	Gm10651	266.181	24.0352	158.923	2.45862	0.597049	5.77819e-08
10375485	Gm12181	320.219	30.496	181.347	1.66159	0.566322	6.60062e-10
10603254	Gm14373	259.026	1.82825	156.807	3.74482	0.605374	1.1315e-07
10519477	Gm15750	177.562	4.16728	125.353	9.55197	0.705967	0.000458323
10414269	Gm16439	339.699	35.5571	252.177	17.505	0.742357	0.000813642
10457020	Gm17383	572.877	13.8104	418.84	41.2908	0.731116	0.000157858
10490770	Gm2077	127.521	3.59422	75.9035	11.9519	0.595222	6.38594e-07
10488449	Gm21994	111.397	9.13596	68.1326	9.4246	0.611619	4.49787e-06
10586174	Gm22455	65.5082	0.196838	42.5966	4.11904	0.650249	0.000435036
10456719	Gm23301	82.8539	5.51753	33.4244	0.163507	0.403413	2.91078e-12
10347220	Gm23472	171.107	9.87281	74.5813	12.394	0.435875	1.55431e-15
10582582	Gm23647	105.079	10.673	51.2815	3.98094	0.488026	3.82908e-10
10464601	Gm23927	118.449	7.01784	79.3836	2.47261	0.670191	0.000175935
10347222	Gm24497	161.477	9.31715	70.7656	11.8872	0.43824	3.9968e-15
10347218	Gm25360	90.4834	3.52909	26.5868	6.298	0.293831	0
10461150	Gm25894	88.8341	13.1815	54.632	4.61012	0.614989	2.63227e-05
10347224	Gm25939	171.107	9.87281	74.5813	12.394	0.435875	1.55431e-15
10456721	Gm26202	111.668	4.31021	60.9379	1.51068	0.545706	3.93887e-08
10368836	Gm29096	167.004	7.3526	98.517	2.7917	0.589909	3.11835e-07
10414431	Gm3534	2238.99	138.265	1790.2	50.3848	0.799559	0.000908775
10480273	Gm37416	125.99	3.72871	88.1613	2.61612	0.69975	0.000683157
10569303	Gm40460	280.113	12.9434	201.319	42.6059	0.718708	0.000111313
10578405	Gm40498	74.0084	4.49071	37.3992	1.16723	0.505337	7.23664e-08
10586076	Gm40525	74.0084	4.49071	37.3992	1.16723	0.505337	7.23664e-08
10362111	Gm40611	125.99	3.72871	88.1613	2.61612	0.69975	0.000683157
10415081	Gm41154	74.0084	4.49071	37.3992	1.16723	0.505337	7.23664e-08
10425903	Gm4217	2640.35	122.842	2137.57	59.9171	0.809579	0.000991524
10530013	Gm447	284.604	22.9324	195.326	21.8354	0.686309	3.16766e-05
10353477	Gm5696	99.0183	3.76127	65.7554	1.36214	0.664073	0.000190052
10510413	Gm572	85.8021	17.8448	50.4665	1.8271	0.588173	1.14133e-05
10355452	Gm5829	153.858	25.4156	97.6457	4.67169	0.634649	1.9628e-05
10571514	Gm6180	654.941	1.17964	483.643	18.1472	0.738453	0.000237837
10536141	Gm6872	171.534	5.00087	115.386	10.0958	0.672671	7.99188e-05
10408531	Gmds	253.311	6.4229	157.104	3.97958	0.620202	4.64384e-07
10588836	Gmppb	286.905	45.0173	108.774	2.46851	0.379129	0
10492381	Gmps	1018.73	28.7692	682.362	21.4037	0.669818	2.76202e-07
10461856	Gna14	288.165	10.4551	208.882	20.8345	0.724869	0.000308477
10528227	Gnai1	590.13	6.64059	395.029	7.23785	0.669393	1.85325e-06
10456363	Gnal	144.993	15.7589	38.401	6.76776	0.264847	0
10444978	Gnal1	347.378	25.7183	252.952	1.91346	0.728174	0.000345955
10479112	Gnas	3493.52	33.6097	2636.34	169.465	0.754637	1.25339e-06
10495259	Gnat2	127.644	0.928983	79.8596	1.7936	0.625643	9.5302e-06
10363962	Gnaz	162.93	1.03989	108.741	2.76076	0.66741	7.54377e-05
10417787	Gng2	501.354	31.3297	342.907	18.5707	0.683963	8.73088e-06
10465820	Gng3	409.746	27.1114	285.639	20.4662	0.697112	3.03797e-05
10403658	Gng4	629.559	50.1689	259.338	17.0756	0.411936	0
10508019	Gnl2	303.296	10.3673	222.664	13.9315	0.734148	0.000522589
10418480	Gnl3	426.017	31.4184	252.781	3.67258	0.593358	2.24651e-09
10607302	Gnl3l	1119.66	84.4486	760.587	0.545914	0.679302	5.73257e-07
10460108	Gnpnat1	370.455	39.6371	191.026	3.42579	0.515654	2.78e-13
10366667	Gns	1338.09	62.7916	942.35	5.39396	0.704249	2.70145e-06
10471360	Golga2	521.865	39.7906	383.211	12.1776	0.734311	0.000305736
10524124	Golga3	667.75	26.8777	375.287	4.55269	0.562017	6.55298e-12
10590004	Golga4	422.599	4.06125	261.525	8.89038	0.618849	3.04107e-08
10463242	Golga7b	89.165	4.97284	50.1339	1.77449	0.56226	6.81421e-07
10542650	Golt1b	1227.49	75.1366	757.167	13.3864	0.616841	2.72776e-10
10472724	Gorasp2	1300.66	105.116	853.645	38.4765	0.656318	2.56603e-08
10391949	Gosr2	497.038	14.789	321.356	14.5024	0.646543	3.21793e-07
10535025	Got2	1015.84	10.3408	678.379	13.4554	0.667801	2.28084e-07
10412082	Gpbp1	738.005	32.5794	536.57	16.0814	0.727054	9.34591e-05
10526952	Gper	333.861	0.875209	159.908	6.88493	0.478965	2.22045e-15
10400894	Gpr135	219.858	21.0823	97.7566	12.0675	0.444634	1.55431e-15
10469622	Gpr158	289.251	21.106	194.353	15.0198	0.671918	1.2557e-05
10600886	Gpr165	929.738	1.65912	233.906	35.6726	0.251582	0
10416989	Gpr180	297.14	30.0085	204.42	10.0662	0.687961	4.23668e-05
10517005	Gpr3	144.11	17.655	65.525	2.03014	0.454688	4.73177e-13
10368780	Gpr6	688.713	178.538	169.946	0.523254	0.246758	0
10601834	Gprasp2	1331.68	72.8438	931.876	42.849	0.699773	1.75e-06
10542335	Gprc5a	114.164	23.4465	47.4205	7.14307	0.41537	7.92699e-14
10409365	Gprin1	191.007	10.7134	111.57	5.58852	0.584113	1.1161e-07
10501402	Gpsm2	281.19	7.47289	121.344	6.33906	0.431538	0
10376201	Gpx3	785.204	39.0908	441.564	40.9007	0.562356	2.10942e-12
10483163	Grb14	183.08	7.31208	91.9478	2.07334	0.502229	2.63174e-11
10380927	Grb7	474.406	1.70434	338.146	15.1658	0.712777	7.25578e-05
10498885	Gria2	266.414	66.7215	152.739	12.782	0.573312	2.97855e-08
10538732	Grid2	203.453	16.2016	80.2025	3.97491	0.394207	0
10440621	Grik1	265.525	20.7987	22.9281	2.55845	0.0863502	0
10480676	Grin1	615.521	58.5685	147.206	11.1511	0.239157	0
10512919	Grin3a	255.562	43.2715	173.907	10.4995	0.680489	6.64669e-05
10538519	Gsbs	170.515	78.8015	32.9623	3.38259	0.19331	0
10463836	Gsto1	128.736	13.001	78.6678	0.714002	0.61108	4.3511e-06
10498935	Gucy1b3	121.868	9.33924	76.0422	0.764168	0.62397	1.11045e-05
10420899	Gulo	391.632	88.019	115.31	12.9663	0.294435	0
10584710	H2afx	162.127	8.29151	114.628	2.76665	0.707027	0.000674029
10444802	H2-Q2	242.711	25.8908	149.763	23.1529	0.617045	3.46001e-07
10554005	H47	359.268	4.34031	247.649	0.631268	0.689314	2.2685e-05
10520467	Hadhb	794.742	13.2101	534.085	21.0022	0.672023	9.15958e-07
10442616	Hagh	844.734	30.6937	547.712	3.77741	0.648384	7.96075e-08
10365769	Hal	102.504	11.6095	53.6986	7.95324	0.523871	9.51923e-09
10478938	Hax1	363.051	25.6515	252.003	0.131531	0.694127	3.53469e-05
10458340	Hbegf	197.444	57.6281	103.394	9.40472	0.523662	2.83725e-09
10363903	Hbs1l	417.441	34.265	312.434	13.4991	0.74845	0.000874547
10365242	Hcfc2	373.684	16.6838	262.794	21.558	0.703251	4.94707e-05
10585851	Hcn4	115.342	0.775413	52.0074	1.059	0.450898	2.09677e-12
10540075	Hdac11	397.287	43.6441	274.773	37.1588	0.691625	1.87841e-05
10391577	Hdac5	420.014	4.93387	301.183	12.3527	0.717078	0.000113211
10399973	Hdac9	278.285	38.2614	143.944	4.2447	0.517252	1.08373e-11
10356800	Hdlbp	1832.55	135.988	1259.89	6.91638	0.687506	1.42465e-07
10400254	Heatr5a	343.267	18.624	254.785	1.15975	0.742236	0.000741025
10462702	Hectd2	276.464	53.7763	132.645	8.54497	0.479791	1.50546e-13
10435266	Heg1	229.325	3.05432	121.885	6.40816	0.531494	1.75655e-10
10361807	Hivep2	276.106	2.64549	181.713	10.4962	0.658127	5.2162e-06
10448803	Hn1l	528.698	45.5628	319.225	6.19434	0.603795	4.09523e-09
10385686	Hnrnpab	1966.26	77.8496	1402.42	31.5	0.713241	1.19943e-06
10453082	Hnrpll	335.686	52.1786	213.851	5.34377	0.637055	8.80955e-07
10406626	Homer1	254.553	53.0488	111.442	0.118881	0.437793	8.88178e-16
10506004	Hook1	515.064	33.1882	276.16	0.0644128	0.536167	4.01901e-13
10530819	Hopx	129.485	6.76201	63.8749	7.96509	0.493299	5.79497e-11
10507826	Hpcal4	202.539	2.3326	70.3398	4.30108	0.347291	0
10533612	Hpd	157.575	4.53275	111.811	2.86846	0.70957	0.000778122
10599627	Hprt1	933.157	14.4497	600.378	17.5162	0.643383	2.71898e-08
10557782	Hsd3b7	350.228	68.58	200.092	7.37347	0.571318	1.66909e-09
10363195	Hsf2	400.319	34.2525	243.97	0.944797	0.609439	1.8309e-08
10490946	Hsp90aa1	2846.87	333.44	2297.22	279.037	0.806929	0.000586035
10371482	Hsp90b1	3720.65	208.766	3069.08	84.508	0.824878	0.000608386
10440388	Hspa13	727.526	46.5361	495.537	17.9038	0.681126	3.11382e-06
10471586	Hspa5	3293.16	136.264	2659.35	13.2718	0.807538	0.000315072
10584576	Hspa8	449.385	67.8417	297.017	42.8758	0.660942	1.61955e-06
10458226	Hspa9	1989.26	82.9034	1553.36	43.1916	0.780873	0.000338058
10455588	Hspe1	1256.87	134.919	837.884	102.253	0.66664	7.12792e-08
10535904	Hsph1	1190.56	198.467	902.281	192.464	0.757862	0.000152251
10584712	Hyou1	1778.1	187.58	957.013	6.61715	0.538223	0
10543120	Ica1	777.181	159.425	304.395	11.6883	0.391666	0
10355024	Ica1l	83.8494	10.5615	48.4369	1.30195	0.577665	3.88089e-06
10399691	Id2	367.501	4.5349	147.334	21.2117	0.400907	0
10604906	Ids	883.103	36.5704	553.697	22.0562	0.62699	6.09831e-09
10580183	Ier2	160.799	16.9167	83.7661	1.94329	0.520937	6.33678e-10
10505876	Ifnz	187.475	28.2399	76.8309	0.751352	0.409819	0
10400095	Ifrd1	812.886	101.539	528.285	18.0462	0.649889	1.74475e-07
10379215	Ift20	927.362	83.8006	684.067	29.0078	0.737648	0.000126409
10604473	Igsf1	214.849	23.8902	93.6587	0.914716	0.435927	8.88178e-16
10513020	Ikbkap	321.052	17.2419	215.889	6.40643	0.672443	9.52327e-06
10565218	Il16	118.113	2.97681	49.9362	1.48429	0.422782	4.95159e-14
10434845	Il1rap	169.043	3.93917	94.8587	7.59779	0.561152	1.91884e-08
10601927	Il1rapl2	95.7053	1.83664	22.3241	1.96538	0.233259	0
10361918	Il20ra	70.663	3.75786	24.645	4.16023	0.348769	1.82743e-13
10499655	Il6ra	477.982	68.2375	134.503	10.1245	0.281397	0
10454039	Impact	2099.42	28.5567	1457.94	34.1408	0.694447	1.0715e-07
10543572	Impdh1	173.422	25.9622	106.927	12.1279	0.616573	2.83245e-06
10589041	Impdh2	355.49	42.6277	259.775	0.0605009	0.730752	0.000473278
10463732	Ina	513.82	46.2748	260.806	30.0107	0.507582	2.22045e-15
10558515	Inpp5a	586.488	5.94133	361.047	14.5644	0.615608	8.87183e-09
10507933	Inpp5b	233.498	3.8387	169.789	6.68985	0.727153	0.000689698
10520362	Insig1	938.537	24.6539	534.602	31.7197	0.569612	1.97797e-12
10420694	Ints6	506.51	28.8772	352.779	3.03769	0.696489	2.3794e-05
10420035	Ipo4	723.249	58.2202	455.254	33.8961	0.629457	2.16466e-08
10556216	Ipo7	756.354	24.0512	572.884	20.5796	0.757429	0.000588046
10405013	Ippk	127.796	11.7119	82.6752	9.97933	0.646929	3.33812e-05
10547575	Iqsec3	238.775	15.3812	148.02	7.82308	0.619913	6.68652e-07
10403934	Isca1	527.356	16.3682	375.68	0.340735	0.712383	6.59786e-05
10554240	Isg20	130.351	12.8846	84.2131	7.76118	0.646049	3.51936e-05
10468421	Itprip	108.497	4.99968	74.591	10.1356	0.687495	0.000367778
10402808	Jag2	216.84	6.65885	145.306	8.55035	0.670104	3.39025e-05
10436666	Jam2	1468.53	52.8118	558.077	11.6672	0.380024	0
10602644	Jarid1c	470.651	40.7572	352.525	1.12536	0.749016	0.000857286
10430593	Josd1	254.417	23.1272	165.915	5.57959	0.652139	6.413e-06
10580282	Junb	133.549	27.833	70.7048	0.574984	0.52943	1.04666e-08
10540227	Kbtbd8	85.8945	5.96148	54.2232	0.497344	0.631277	6.09841e-05
10489872	Kcnb1	182.685	5.42123	128.398	16.6872	0.70284	0.00029805
10553261	Kcnc1	157.111	7.32911	64.5718	0.240863	0.410995	2.22045e-16
10399555	Kcnf1	75.4875	2.10675	47.9887	3.55264	0.635717	0.00012079
10468113	Kcnip2	81.4867	1.65321	40.227	2.21232	0.493664	9.04656e-09
10487392	Kcnip3	401.946	18.5714	190.915	1.89414	0.474976	0
10472155	Kcnj3	175.551	9.81043	94.7188	2.66511	0.539551	2.38621e-09
10561702	Kcnk6	153.921	3.76924	79.4843	0.621781	0.516396	3.51668e-10
10491319	Kcnmb2	95.8762	17.4857	50.2961	5.46245	0.524594	3.90416e-08
10372528	Kcnmb4	373.402	72.103	131.915	23.892	0.353279	0
10490569	Kcnq2	163.037	5.24522	95.6842	2.75805	0.586888	2.56582e-07
10474381	Kif18a	122.964	29.4315	46.4929	1.69022	0.378101	4.44089e-16
10350247	Kif21b	293.606	3.05135	94.9506	4.9313	0.323395	0
10412011	Kif2a	412.967	30.4368	290.543	10.1922	0.703551	5.35499e-05
10584165	Kirrel3	146.294	11.668	68.3989	2.06315	0.467543	1.65334e-12
10464932	Klc2	229.588	5.07989	164.019	0.783997	0.714408	0.000384997
10510624	Klhl21	270.043	28.6002	170.393	4.77642	0.630982	1.04152e-06
10552574	Klk1b26	122.384	19.4125	58.3173	0.786654	0.47651	4.55471e-11
10497503	Kpna2	350.226	13.3296	230.948	3.01695	0.659424	2.54493e-06
10391066	Krt17	74.9313	1.14121	47.6034	8.48156	0.635294	8.0371e-05
10427075	Krt18	949.971	155.572	447.222	11.5415	0.470774	0
10391036	Krt19	77.5605	6.43027	50.4669	2.17634	0.650678	0.000255445
10432918	Krt8	1224.23	171.366	603.248	57.304	0.492755	0
10569291	Krtap5-2	87.6624	5.45478	59.0794	10.4007	0.673941	0.000283906
10559181	Krtap5-4	69.0935	7.60226	39.1694	1.37791	0.566904	7.75032e-06
10559175	Krtap5-5	326.66	7.7808	193.081	4.52228	0.591077	6.07887e-09
10506880	Kti12	329.103	23.1888	202.137	8.27983	0.614206	6.52753e-08
10395163	Lamb1-1	369.853	28.2607	245.496	16.7624	0.663767	3.0863e-06
10358787	Lamc2	378.54	6.97404	281.599	18.6497	0.743908	0.000619826
10491835	Larp2	83.0451	7.72554	56.5586	3.28484	0.681058	0.000785156
10458607	Lars	477.476	31.6597	349.115	14.6338	0.731168	0.000266159
10446763	Lbh	375.379	28.7614	213.111	5.5304	0.567723	2.07939e-10
10499932	Lce1h	97.5184	14.8839	63.171	6.19675	0.647786	0.000109333
10481627	Lcn2	1953.69	458.753	422.565	51.7497	0.21629	0
10372503	Lgr5	133.462	14.9112	56.9616	0.659392	0.426799	2.35367e-14
10379564	Lig3	199.087	4.05647	142.209	8.41522	0.714305	0.000537088
10522217	Limch1	408.431	9.55794	126.411	3.13117	0.309504	0
10345141	Lmbrd1	726.036	32.4109	527.904	12.9859	0.727104	9.82269e-05
10422980	Lmbrd2	720.868	38.8203	525.294	0.835076	0.728696	0.000115434
10499394	Lmna	399.549	39.4773	218.88	7.2017	0.547817	1.21192e-11
10548940	Lmo3	141.555	24.2065	95.9776	4.97054	0.678023	0.000311208
10527306	Lmtk2	427.115	7.63426	300.927	6.25326	0.704558	4.91184e-05
10601551	LOC100039300	129.035	4.09628	89.299	6.67633	0.692053	0.000416466
10362273	LOC100046281	78.8361	8.06549	47.8709	2.72167	0.607221	2.74293e-05
10579066	LOC102642711	256.16	3.41252	187.368	5.98767	0.731449	0.000685389
10367744	LOC629446	167.363	30.0676	110.519	24.3838	0.660352	3.45104e-05
10507471	LOC630172	364.412	23.7635	248.958	2.86953	0.683176	1.55769e-05
10542369	LOC641170	82.9347	0.9427	43.3753	2.3942	0.523006	6.90518e-08
10579952	LOC675736	64.6656	4.56303	28.6834	0.502292	0.443565	4.90534e-09
10578207	Lonrf1	155.198	16.254	85.4067	0.207967	0.550307	1.53825e-08
10354141	Lonrf2	352.472	1.26823	221.843	7.26096	0.629393	1.70086e-07
10458894	Lox	310.926	12.6099	30.672	0.894789	0.098647	0
10445816	Lrfn2	110.658	16.8719	63.1194	3.25473	0.570399	5.06847e-07
10361642	Lrp11	698.549	16.6595	377.34	22.2992	0.540178	1.51212e-13
10482336	Lrp1b	107.877	3.56068	70.8409	1.13436	0.656682	0.000100839
10380403	Lrrc59	727.324	142.643	397.933	9.29848	0.54712	2.40719e-12
10503054	Lrrc7	136.413	19.1872	40.6919	0.476947	0.2983	0
10426315	Lrrk2	203.6	22.82	98.3745	2.17539	0.483175	1.6851e-12
10349828	Lrrn2	304.027	19.8037	223.42	18.2713	0.734868	0.000546007
10461251	Lrrn4cl	110.06	5.85949	48.5938	0.729225	0.441521	1.46394e-12
10539211	Lrrtm4	210.814	0.80025	113.359	4.51577	0.537722	6.59873e-10
10517425	Lypla2	362.363	48.4422	231.369	13.4871	0.638502	5.68169e-07
10406419	Lysmd3	244.305	24.1816	164.077	10.8101	0.671609	2.80098e-05
10463263	Lztfl1	609.262	1.49159	371.245	24.2857	0.609335	3.52177e-09
10393877	Mafg	174.638	4.07181	119.88	0.786106	0.68645	0.000190798
10607283	Maged2	575.508	5.71502	436.581	5.38945	0.758602	0.000984427
10506736	Magoh	922.052	31.9488	674.201	19.762	0.731197	6.94119e-05
10606301	Magt1	884.437	68.2196	666.78	19.7234	0.753904	0.000393163
10578027	Mak16	237.72	7.59658	135.379	0.485889	0.569489	7.90112e-09
10498076	Maml3	316.071	53.8466	221.408	2.22598	0.7005	0.000133763
10517287	Man1c1	305.3	6.2187	224.408	4.33614	0.735041	0.00057281
10434629	Map3k13	130.726	4.53487	72.202	3.72813	0.552316	2.77961e-08
10375634	Mapk9	463.614	0.877935	335.605	10.27	0.723889	0.00015964
10454286	Mapre2	673.119	37.1974	421.791	9.31946	0.626621	2.21452e-08
10360863	Mark1	429.704	0.971281	225.189	5.2307	0.524056	1.52767e-13
10411804	Mast4	218.646	9.7139	150.891	6.76986	0.690113	0.000115845
10401128	Max	451.001	47.2126	302.96	1.93634	0.67175	5.08776e-06
10478959	Mc3r	214.888	16.4162	47.8883	1.37802	0.222853	0
10494306	Mcl1	1393.97	97.4728	935.861	16.9529	0.671365	9.62926e-08
10546163	Mcm2	287.214	13.0296	161.261	4.10052	0.561466	7.44688e-10
10599335	Mcts1	225.217	3.57389	149.894	2.46686	0.665555	2.29315e-05
10477167	Mcts2	226.605	14.2112	162.598	5.35879	0.717539	0.000495184
10400609	Mdga2	236.444	2.11651	166.925	1.33386	0.705982	0.000220482
10384603	Mdh1	2384.51	35.4504	1864.57	32.359	0.78195	0.000195787
10586194	Megf11	560.047	39.4984	89.0868	1.5199	0.15907	0
10536505	Met	188.109	6.68092	131.12	5.38489	0.697041	0.000270787
10502405	Metap1	759.489	66.4817	563.356	12.4393	0.741756	0.000268036
10485687	Mett5d1	163.425	16.6086	101.222	0.880262	0.619379	4.13487e-06
10366796	Mettl1	421.288	29.8933	207.317	0.368881	0.492104	1.33227e-15
10564713	Mfge8	732.424	87.3283	497.459	9.43069	0.679195	3.62642e-06
10430389	Mfng	248.011	12.5488	102.247	1.59485	0.412267	0
10396074	Mgat2	443.591	37.5817	308.657	5.28959	0.695815	2.99331e-05
10598198	Mia3	742.931	48.4143	551.641	26.7942	0.74252	0.000259289
10556381	Mical2	249.051	16.8037	157.654	5.59019	0.633017	1.55299e-06
10364702	Midn	548.761	17.2465	389.659	10.7677	0.710071	5.18453e-05
10398344	Mir127	75.5483	6.89333	50.061	4.28881	0.662636	0.000462808
10378547	Mir132	88.5519	10.7457	38.0253	3.32679	0.429412	1.36458e-11
10398422	Mir134	232.421	32.1677	140.878	0.890015	0.606135	4.17537e-07
10378545	Mir212	237.966	41.0142	135.331	4.96032	0.568701	1.72986e-08
10378570	Mir22hg	90.6937	9.04648	59.4494	3.77245	0.655496	0.000178523
10573344	Mir27a	104.177	2.96535	70.5112	0.967486	0.676837	0.000316223
10398412	Mir300	97.8228	0.581664	51.1306	2.64533	0.522686	1.42079e-08
10398440	Mir369	74.8361	9.3659	46.4219	3.86531	0.620314	7.58354e-05
10398432	Mir377	82.0412	4.76758	45.8169	1.45576	0.558462	1.00504e-06
10398420	Mir382	200.744	40.0729	102.272	1.24065	0.509465	1.41025e-10
10398442	Mir410	131.378	29.5616	38.8493	7.28253	0.295706	0
10398400	Mir543	80.9427	2.57646	48.8104	2.99399	0.603024	1.52655e-05
10398396	Mir679	226.123	9.54779	161.762	5.80407	0.715374	0.000424329
10349239	Mki67ip	521.712	37.3204	316.544	8.32903	0.606742	5.41443e-09
10457323	Mkx	336.953	22.4957	139.36	8.97278	0.413589	0
10541741	Mlf2	1142.74	104.218	845.761	30.6816	0.740115	9.17797e-05
10500114	Mllt11	345.03	25.2455	177.636	4.61182	0.514841	4.05231e-13
10381238	Mlx	273.732	32.022	191.735	9.36374	0.700446	0.000131042
10346310	Mobkl3	455.307	43.2988	339.562	1.04879	0.745787	0.000762386
10372928	Mon2	1019.46	59.0451	761.862	0.228396	0.747318	0.000179174
10606948	Morc4	135.455	10.7535	46.8825	3.87824	0.34611	0
10582074	Mphosph6	378.463	28.8823	246.829	27.0903	0.652189	8.86477e-07
10391518	Mpp3	241.387	43.9931	121.939	13.8241	0.505159	1.17608e-11
10511149	Mrpl20	292.176	27.7715	207.668	8.73147	0.710762	0.000184838
10480579	Mrpl41	115.237	12.4644	76.4468	3.23063	0.663389	0.000148675
10497703	Mrpl47	112.024	2.62383	66.3954	4.50566	0.592688	1.38427e-06
10450640	Mrps18b	330.443	17.0871	220.455	9.37947	0.667148	5.63155e-06
10523541	Mrps18c	602.509	8.39418	411.165	18.6207	0.682421	5.03667e-06
10517706	Mrto4	153.27	2.59978	107.933	10.1921	0.7042	0.000539804
10574018	Mt3	705.296	95.2703	485.711	22.1442	0.688662	9.43975e-06
10602805	Mtap7d2	242.944	7.04253	106.561	13.9587	0.438626	2.22045e-16
10492720	Mtap9	226.985	4.83665	141.078	10.7395	0.621531	8.46473e-07
10582209	Mthfsd	148.768	13.5972	104.383	0.277835	0.701654	0.000677695
10541410	Mug1	162.92	16.1861	73.3899	18.4865	0.450465	8.43769e-15
10541480	Mug-ps1	249.446	22.7128	135.04	13.0863	0.541361	2.80013e-10
10513512	Mup1	912.666	53.9828	393.949	8.12225	0.431647	0
10513497	Mup2	1923.61	14.3999	943.766	8.39015	0.490623	0
10513529	Mup3	146.945	13.4475	65.636	16.4736	0.446669	1.39888e-14
10513412	Mup4	69.2218	2.83097	43.1959	0.349061	0.624022	0.0001201
10545921	Mxd1	267.074	14.206	166.833	3.69028	0.62467	5.25922e-07
10378088	Mybbp1a	502.074	60.7998	340.449	15.8895	0.678085	7.53712e-06
10424400	Myc	138.069	20.7521	77.3503	6.21046	0.560231	7.24246e-08
10507798	Mycl1	160.818	2.75935	110.159	2.99537	0.684991	0.000210423
10563338	Myd116	193.243	14.3489	113.749	8.48546	0.588632	1.54592e-07
10587107	Myo5a	645.741	17.4886	320.381	4.70835	0.496145	0
10395074	Myt1l	208.757	14.001	134.861	13.0825	0.646018	7.81065e-06
10354494	Nab1	413.231	61.4236	264.78	5.52908	0.640755	5.75345e-07
10373313	Nab2	389.857	11.0409	198.234	0.389681	0.508479	3.50831e-14
10411611	Naip5	184.434	63.8677	47.0565	3.49008	0.25514	0
10504743	Nans	367.76	47.8122	214.631	14.0416	0.583617	2.0275e-09
10606554	Nap1l3	316.087	6.09555	204.817	6.58145	0.647978	1.39307e-06
10550237	Napa	547.279	27.6062	407.7	23.0911	0.744958	0.000480159
10488387	Napb	238.248	17.3677	106.439	1.68948	0.446755	1.55431e-15
10435821	Nat13	630.437	44.6154	452.115	2.97254	0.717145	7.40188e-05
10476775	Nat5	326.135	20.1682	219.92	2.2021	0.67432	1.087e-05
10593293	Ncam1	890.245	12.6787	663.323	15.569	0.745101	0.000192492
10589113	Nckipsd	160.981	16.5297	100.946	2.06094	0.627069	7.42123e-06
10384824	Ncrna00117	382.188	51.505	203.101	12.8581	0.531417	2.29083e-12
10353624	ND4L	1152.53	3.55099	899.585	46.6519	0.780529	0.000989354
10387180	Ndel1	607.497	46.3863	384.373	2.48613	0.632716	6.52232e-08
10480652	Ndor1	147.589	8.60013	102.878	10.3224	0.697061	0.000417921
10574384	Ndrg4	189.003	9.42195	112.735	7.76799	0.596471	3.10134e-07
10495878	Ndst4	78.2335	21.215	30.3366	1.92718	0.38777	1.28046e-11
10512093	Ndufb6	866.02	11.6213	641.871	28.0982	0.741174	0.000153174
10516211	Ndufs5	349.541	11.4509	254.684	31.9671	0.728625	0.000225966
10464572	Ndufv1	460.435	45.4213	324.128	8.25612	0.70396	5.40339e-05
10452525	Ndufv2	580.705	18.1238	434.42	13.8201	0.74809	0.000536759
10575880	Necab2	346.322	11.911	215.41	13.1204	0.621994	8.81998e-08
10541545	Necap1	665.738	26.9633	440.049	9.09955	0.660995	6.64794e-07
10469906	Nelf	401.333	77.7506	185.616	2.04856	0.462499	0
10553450	Nell1	957.353	32.0787	201.332	26.046	0.210301	0
10457091	Neto1	180.857	2.866	121.183	12.0759	0.67005	5.55171e-05
10580382	Neto2	695.635	183.013	190.485	31.9337	0.273829	0
10463789	Neurl1a	350.61	18.0445	250.609	0.329178	0.714778	0.000141294
10409278	Nfil3	207.022	14.6439	82.4155	1.32253	0.398101	0
10489004	Nfs1	294.687	6.66095	168.043	11.6624	0.570243	1.2837e-09
10356406	Ngef	194.838	20.9229	133.522	6.77394	0.685297	0.000156077
10601857	Ngfrap1	1105.02	15.2911	858.294	1.86895	0.77672	0.000907428
10554413	Ngrn	340.181	12.2872	251.093	12.8065	0.738116	0.000547361
10575144	Nip7	201.016	5.59552	121.881	3.28301	0.606326	5.49498e-07
10412900	Nkiras1	515.029	22.4102	314.819	17.5254	0.611264	7.6634e-09
10410204	Nlrp4f	82.4423	6.36585	52.4243	4.57476	0.635891	8.45586e-05
10565067	Nmb	118.622	6.12215	48.1624	0.0713575	0.406016	5.77316e-15
10389865	Nme1	871.045	56.6422	503.399	10.8913	0.577925	1.52254e-11
10389858	Nme2	423.173	6.50183	281.371	8.41934	0.664908	2.3215e-06
10530772	Nmu	136.389	12.1527	45.0689	9.9761	0.330442	0
10394749	Nol10	135.706	3.37137	90.6306	6.1743	0.667845	0.000105323
10346634	Nol5	565.941	43.4405	328.882	13.346	0.581125	1.85559e-10
10476093	Nol5a	565.19	44.0232	397.688	17.9442	0.703636	3.44698e-05
10512165	Nol6	425.538	3.94085	280.951	7.3852	0.660226	1.54075e-06
10405074	Nol8	283.43	0.0348714	204.082	3.78261	0.720046	0.000289326
10463535	Nolc1	379.647	35.6807	259.851	1.27763	0.684454	1.77126e-05
10553163	Nomo1	1053.22	11.4977	751.288	26.9757	0.713323	1.16261e-05
10541845	Nop2	284.916	18.9998	185.617	2.1354	0.65148	3.34341e-06
10424119	Nov	116.24	1.49524	78.5595	1.73033	0.675838	0.00023348
10428089	Npal2	201.002	4.20655	138.118	3.7778	0.687147	0.000128672
10479099	Npepl1	438.493	15.141	211.173	8.86584	0.481587	0
10393774	Nploc4	657.449	25.4016	469.609	22.1802	0.71429	4.79769e-05
10385043	Npm1	652.277	24.6559	441.864	28.447	0.677419	2.66262e-06
10427035	Nr4a1	2190.3	247.439	572.964	55.2591	0.261591	0
10482772	Nr4a2	1129.86	27.4483	238.71	11.2713	0.211274	0
10504838	Nr4a3	357.551	18.0591	75.395	7.90738	0.210865	0
10608136	n-R5s1	239.851	11.2251	172.65	9.29702	0.71982	0.000444402
10582562	n-R5s109	350.779	11.2107	219.232	0.505494	0.624987	1.22531e-07
10582580	n-R5s136	612.095	42.2029	397.113	1.11273	0.648777	3.03134e-07
10555233	n-R5s156	126.882	8.93437	81.241	7.20526	0.640288	2.39144e-05
10506893	Nrd1	1143.16	1.16479	846.158	7.12419	0.740192	7.54551e-05
10419049	Nrg3	95.3976	9.44039	51.8016	1.60081	0.543007	1.18942e-07
10566810	Nrip3	117.599	19.355	62.9875	1.39998	0.535611	2.3713e-08
10365518	Nt5dc3	324.158	20.9466	160.76	2.47222	0.49593	5.4845e-14
10387170	Ntn1	149.938	9.66159	92.4051	5.84399	0.616287	3.31207e-06
10428412	Nudcd1	373.291	39.415	245.71	19.2985	0.658227	2.13165e-06
10375234	Nudcd2	297.945	10.753	167.429	9.84442	0.561945	5.07412e-10
10598236	Nudt11	322.294	12.571	217.182	0.202927	0.673864	1.02962e-05
10566097	Nup98	605.653	15.6744	434.132	9.98404	0.716801	6.91472e-05
10420572	Nupl1	394.278	28.0256	268.486	21.9759	0.680955	9.56173e-06
10574899	Nutf2	282.152	24.9519	198.637	21.4675	0.704008	0.000106277
10536401	Nxph1	99.2951	2.65489	49.8304	1.26471	0.501841	2.15617e-09
10456329	Oacyl	4265.21	183.495	927.695	196.386	0.217503	0
10530615	Ociad2	425.12	5.17755	153.51	16.2207	0.361097	0
10599435	Ocrl	440.096	3.16516	259.063	11.3522	0.588651	8.7334e-10
10394770	Odc1	760.44	94.389	554.109	141.3	0.72867	2.56088e-05
10554969	Odz4	635.39	29.2106	260.054	24.4643	0.409283	0
10607806	Ofd1	209.469	3.37965	133.603	1.97206	0.63782	4.81424e-06
10573998	Ogfod1	374.116	13.8344	241.597	13.9058	0.64578	5.88299e-07
10495518	Olfm3	258.858	17.9901	63.2431	5.55059	0.244316	0
10416689	Olfm4	156.728	21.384	98.5019	5.43422	0.628491	1.00126e-05
10550632	Opa3	217.061	18.9946	158.03	8.85799	0.728045	0.000975741
10602454	ORF34	589.495	3.74013	427.868	1.02066	0.725822	0.000132615
10461690	Osbp	611.471	9.98647	423.672	11.17	0.692873	1.16289e-05
10502191	Ostc	1179.84	55.7083	794.827	46.9412	0.673671	2.07704e-07
10512061	OTTMUSG00000006515	393.853	6.25604	261.632	6.83895	0.66429	2.59957e-06
10513420	OTTMUSG00000007428	2841.41	35.154	1408.06	42.3793	0.495549	0
10513521	OTTMUSG00000007485	114.364	8.33616	49.144	5.17431	0.429716	1.70752e-13
10505856	OTTMUSG00000011262	181.576	16.2818	61.489	0.94773	0.338641	0
10469575	OTTMUSG00000011595	991.013	118.815	690.362	13.9556	0.696623	5.68435e-06
10488106	OTTMUSG00000015584	132.474	3.39891	93.5108	1.21035	0.705878	0.000859067
10488456	OTTMUSG00000015732	75.463	1.6473	43.4499	0.378037	0.575778	5.3243e-06
10463068	OTTMUSG00000026290	1144.05	121.762	777.36	36.8603	0.679479	6.05501e-07
10546829	Oxtr	103.108	9.43064	59.4182	1.53736	0.576269	8.2967e-07
10376074	P4ha2	244.24	32.195	157.882	1.21723	0.64642	6.69299e-06
10601296	Pabpc1l2b	346.077	10.3464	139.355	18.0647	0.40267	0
10421917	Pabpc4	821.726	86.6567	438.403	10.8837	0.533515	3.37508e-14
10593159	Pafah1b2	1032.88	20.7998	760.005	5.04294	0.735812	7.17524e-05
10365545	Pah	112.873	20.7826	76.3364	13.7672	0.676305	0.000271136
10602198	Pak3	1334.38	204.184	681.389	21.5813	0.51064	0
10501734	Palmd	703.862	61.0437	387.671	32.096	0.550777	9.28813e-13
10356968	Pam	3417.34	183.01	2374.03	63.5936	0.694702	1.36607e-09
10496110	Papss1	536.208	37.571	399.723	3.27223	0.745462	0.00057348
10574866	Pard6a	136.736	0.89635	83.6156	7.77352	0.611512	2.46416e-06
10412345	Parp8	613.344	44.3242	426.901	0.681025	0.696022	1.71903e-05
10425852	Parvb	88.8029	0.391632	58.3817	0.0895941	0.65743	0.000188755
10517715	Pax7	750.801	35.1648	290.894	33.6108	0.387445	0
10481857	Pbx3	266.265	30.0196	152.918	1.03253	0.574308	7.72814e-09
10601569	Pcdh11x	251.637	20.7772	174.426	18.1957	0.693168	7.89488e-05
10363921	Pcdh15	226.34	19.4472	52.3812	1.66169	0.231427	0
10416700	Pcdh17	604.956	35.6101	265.337	4.24399	0.438605	0
10498018	Pcdh18	433.945	22.9137	256.005	37.5674	0.589949	5.94254e-10
10421863	Pcdh8	72.6204	21.7752	37.6257	2.57751	0.518115	1.41284e-06
10479047	Pck1	125.174	20.7172	68.6753	0.537655	0.548638	5.39823e-08
10406229	Pcsk1	1668.96	255.313	496.597	46.9376	0.297548	0
10598493	Pcsk1n	2407.8	4.99852	1836.73	25.76	0.762828	4.11211e-05
10476633	Pcsk2	4812.19	447.386	2962.52	313.596	0.615628	0
10597354	Pdcd6ip	840.853	36.8925	636.816	14.5277	0.757345	0.000493177
10484283	Pde1a	444.308	27.9188	187.192	9.53191	0.421311	0
10544941	Pde1c	240.345	22.4854	156.736	2.29831	0.65213	8.62521e-06
10417538	Pdhb	530.698	8.86864	363.013	17.6078	0.684029	7.34477e-06
10394735	Pdia6	2167.16	211.795	1702.17	33.014	0.785438	0.00045821
10425158	Pdxp	144.385	0.70516	93.2014	1.65978	0.645505	2.6077e-05
10427816	Pdzd2	101.556	4.38634	70.9341	0.681273	0.698471	0.00095445
10355464	Pecr	172.854	0.229622	111.572	3.30398	0.645468	1.6384e-05
10559796	Peg3	1525.84	37.5383	1191.32	59.4672	0.780764	0.000600093
10552125	Pepd	268.12	12.6782	183.228	14.4935	0.683382	3.36118e-05
10377439	Per1	599.175	38.6041	246.37	17.1045	0.411182	0
10389164	Pex12	164.999	2.59041	111.211	3.28697	0.674008	0.000107341
10589329	Pfkfb4	201.412	20.6545	131.01	4.19382	0.650459	1.6936e-05
10497321	Pgam1	542.136	27.8643	405.218	5.87747	0.747447	0.000600966
10582649	Pgbd5	203.001	17.4347	115.682	0.816268	0.56986	2.74941e-08
10401607	Pgf	124.744	1.85529	70.0695	8.18297	0.561706	5.90789e-08
10595466	Pgm3	484.535	31.2937	335.895	6.18197	0.693233	2.02277e-05
10404792	Phactr1	211.31	1.29799	127.522	2.41952	0.603483	3.34394e-07
10479230	Phactr3	189.672	5.94144	107.197	13.5744	0.565169	1.33534e-08
10424467	Phf20l1	289.89	8.35324	210.407	5.6575	0.725817	0.000383911
10599612	Phf6	585.247	18.2298	251.977	5.66011	0.430547	0
10366346	Phlda1	235.513	31.4556	157.228	6.95921	0.667599	3.19739e-05
10349081	Phlpp	368.454	51.1436	256.041	16.6479	0.694905	4.70442e-05
10416273	Phyhip	272.471	38.5862	188.354	4.83803	0.691279	9.12148e-05
10369835	Phyhipl	449.504	45.7272	250.258	0.436353	0.556743	2.12597e-11
10463211	Pi4k2a	539.113	48.0285	391.901	1.34844	0.726937	0.000198785
10425267	Pick1	263.419	29.0993	157.872	10.5282	0.599319	7.69511e-08
10500069	Pip5k1a	490.496	18.9523	349.182	20.13	0.711895	6.58422e-05
10466779	Pip5k1b	177.66	10.9712	108.068	1.73095	0.608285	1.17257e-06
10365069	Pip5k1c	326.608	19.4154	230.873	4.46968	0.706881	0.000100348
10460317	Pitpnm1	275.239	7.19128	182.373	6.91475	0.662601	7.79369e-06
10533751	Pitpnm2	187.707	6.52757	108.493	10.4761	0.577991	5.56579e-08
10447490	Pja2	1628.24	6.78855	1102.07	7.3753	0.676846	6.76414e-08
10363210	Pkib	137.995	11.7559	81.6751	2.0373	0.59187	7.7754e-07
10496015	Pla2g12a	254.673	48.6089	167.492	2.88575	0.657674	1.97562e-05
10514405	Plaa	537.113	5.05045	382.687	15.4707	0.712488	6.07206e-05
10519069	Plch2	129.935	20.7442	78.1559	5.53468	0.601498	2.74624e-06
10445867	Plcl2	305.476	17.1472	158.534	4.87338	0.518973	2.57772e-12
10561306	Pld3	1294.14	77.7637	731.464	27.1011	0.565214	7.61613e-14
10558134	Plekha1	498.204	21.9292	345.487	10.1535	0.693465	1.83845e-05
10577792	Plekha2	307.477	20.4401	207.191	1.76081	0.673843	1.29814e-05
10349876	Plekha6	148.515	10.1307	79.5558	2.94537	0.535674	3.53677e-09
10562576	Plekhf1	95.3385	1.84479	62.8071	7.00482	0.658781	0.000129324
10441753	Plg	127.357	8.55813	80.611	1.46922	0.632953	1.7152e-05
10407126	Plk2	306.894	28.2355	165.933	7.96672	0.540685	4.4319e-11
10515399	Plk3	100.042	4.97629	58.6991	4.50995	0.586747	1.60702e-06
10595768	Pls1	231.532	19.0114	94.8409	9.95073	0.409624	0
10490159	Pmepa1	652.451	16.5981	414.999	6.09943	0.63606	6.16658e-08
10384474	Pno1	245.806	7.41499	161.707	14.1405	0.657865	8.02953e-06
10390299	Pnpo	324.561	41.5077	189.851	3.71228	0.584948	5.78864e-09
10364251	Pofut2	587.835	47.4471	421.577	7.55777	0.717169	8.74248e-05
10384032	Pold2	195.908	10.2675	138.517	10.8857	0.707054	0.0003867
10460392	Pold4	207.064	28.2927	125.992	2.63945	0.608469	9.14779e-07
10465804	Polr2g	729.156	8.66893	492.155	0.427443	0.674965	1.67563e-06
10421351	Polr3d	252.15	19.7946	150.587	7.20883	0.59721	7.54657e-08
10394240	Pomc	10585.5	136.21	1045.56	436.319	0.0987725	0
10527598	Pomp	1414.35	65.651	1099.7	101.631	0.777533	0.000512295
10601459	Pou3f4	89.9388	9.15488	41.6359	2.30999	0.462936	2.51391e-10
10363498	Ppa1	550.487	63.0981	349.288	27.4763	0.634508	1.04968e-07
10583496	Ppan	170.564	9.78773	121.948	5.27808	0.714969	0.000881385
10571036	Ppapdc1b	453.876	46.7853	277.037	8.41216	0.610382	1.43328e-08
10366196	Ppfia2	332.927	5.97773	163.235	4.26948	0.490302	1.37668e-14
10437516	Ppl	253.392	35.4396	149.237	8.45646	0.588956	5.0952e-08
10529142	Ppm1g	422.575	31.5608	250.921	0.0858321	0.593791	2.47127e-09
10495042	Ppm1j	76.239	0.745326	49.9451	0.731488	0.655112	0.00030766
10511580	Ppm2c	453.668	31.7363	239.06	10.1689	0.52695	1.89626e-13
10565873	Ppme1	759.777	53.4951	408.802	11.3066	0.538054	9.12603e-14
10521471	Ppp2r2c	337.977	34.7679	250.261	2.81284	0.740468	0.000806911
10465395	Ppp2r5b	630.631	97.9496	460.131	7.47191	0.729636	0.000269639
10398459	Ppp2r5c	488.918	8.16976	360.204	5.78995	0.736737	0.000342827
10482323	Ppp6c	600.297	17.8017	430.21	5.06214	0.716661	7.07089e-05
10463517	Pprc1	227.196	33.9345	115.782	7.30873	0.509615	3.01859e-11
10603373	Pqbp1	855.855	84.1453	570.093	31.7424	0.666109	5.16469e-07
10368970	Prdm1	75.733	3.33272	51.3511	3.54279	0.678054	0.000830359
10529041	Preb	844.755	68.4994	543.414	4.38543	0.64328	5.67233e-08
10453373	Prepl	1514.78	76.6763	1167.35	43.5682	0.770638	0.000339921
10382284	Prkar1a	2370.18	189.202	1773.11	23.1043	0.748089	1.54867e-05
10535053	Prkar1b	700.29	23.7839	447.164	1.58648	0.638541	6.34849e-08
10392388	Prkca	251.435	2.24782	157.957	3.82207	0.628224	9.11686e-07
10583788	Prkcsh	730.026	100.113	491.951	20.9324	0.673881	2.57562e-06
10531588	Prkg2	78.7925	25.5622	30.877	0.629387	0.391877	4.55913e-11
10423049	Prlr	144.687	3.98102	88.9495	1.74844	0.614774	3.26928e-06
10548118	Prmt8	234.333	59.1006	49.0966	4.89885	0.209516	0
10571128	Prosc	323.071	33.4509	222.213	2.44792	0.687815	3.49754e-05
10361023	Prox1	460.146	44.0637	240.162	3.32855	0.521925	1.0103e-13
10500253	Prpf3	241.688	16.4556	176.575	6.61259	0.730591	0.000821794
10602062	Prps1	1123.4	68.4316	655.113	10.9743	0.58315	4.64162e-12
10455852	Prrc1	576.899	24.9677	372.983	37.5412	0.64653	1.88161e-07
10359624	Prrx1	193.143	4.90901	122.741	12.5988	0.63549	4.63815e-06
10461869	Prune2	121.412	4.47881	48.4191	5.39531	0.398799	8.88178e-16
10543783	Psma3	775.564	8.91565	572.715	5.59579	0.738449	0.00017321
10495279	Psma5	275.118	17.107	199.964	5.8626	0.726829	0.000488261
10508182	Psmb2	507.347	2.00695	301.867	23.5322	0.594992	9.95294e-10
10377851	Psmb6	798.642	76.2612	597.107	14.0349	0.747653	0.000360584
10482229	Psmb7	1120.2	3.90559	781.151	21.9347	0.697333	2.45395e-06
10439878	Psmc1	503.277	3.86949	360.611	0.646136	0.716526	9.12897e-05
10520025	Psmc2	789.58	1.83754	593.43	28.2679	0.751577	0.000362363
10561356	Psmc4	433.238	32.0907	304.062	6.77933	0.701835	4.53161e-05
10348004	Psmd1	1472.98	11.1848	985.768	32.9701	0.669232	4.70079e-08
10379467	Psmd11	835.651	29.7239	591.696	12.0038	0.708066	1.67866e-05
10382139	Psmd12	619.128	41.8545	424.478	17.6254	0.685606	7.00262e-06
10434467	Psmd2	1469.7	107.557	1112.61	34.2306	0.757034	0.000155876
10380986	Psmd3	349.713	4.3995	258.871	5.73383	0.740238	0.000603089
10481920	Psmd5	614.711	33.4859	396.046	5.58237	0.64428	1.81959e-07
10381345	Psme3	627.524	36.03	452.575	3.16817	0.721207	9.42403e-05
10374934	Psme4	437.637	3.36678	328.754	12.5158	0.751201	0.000854971
10456904	Pstpip2	113.46	9.66986	60.5986	4.31861	0.534095	1.35814e-08
10407390	Ptbp1	252.254	41.0392	159.683	19.2701	0.633025	1.91037e-06
10511865	Ptges3	2516.39	180.314	1895.58	203.585	0.753294	1.19156e-05
10420957	Ptk2b	503.19	4.48578	351.545	2.71774	0.698631	2.58793e-05
10548563	Ptp4a1	1087.28	113.972	732.836	34.7491	0.67401	4.33026e-07
10513139	Ptpn3	189.193	22.9362	103.361	5.28297	0.546325	4.592e-09
10362314	Ptprk	828.641	6.15082	517.463	59.5241	0.624472	3.96251e-09
10355813	Ptprn	2411.47	370.899	1260.68	133.872	0.522785	0
10399121	Ptprn2	989.47	11.0355	382.157	12.2217	0.386224	0
10366457	Ptprr	260.062	53.6337	60.091	3.36632	0.231064	0
10560709	Pvr	305.317	68.272	120.607	18.7742	0.395021	0
10365450	Pwp1	206.495	23.7292	146.541	15.9148	0.709657	0.00042288
10393887	Pycr1	159.38	17.1156	100.391	2.73262	0.629887	9.40876e-06
10589004	Qars	732.581	31.7832	549.754	8.87565	0.750434	0.000430679
10349480	R3hdm1	458.663	8.25186	336.221	0.216737	0.733045	0.000295062
10453705	Rab18	394.604	23.3743	295.519	6.35383	0.748901	0.000908296
10372478	Rab21	952.753	59.3246	667.874	17.0515	0.700994	6.70526e-06
10499412	Rab25	604.189	21.7694	355.391	8.74891	0.588211	3.30272e-10
10459620	Rab27b	817.137	156.759	300.583	11.6071	0.367848	0
10529873	Rab2a	1960.47	69.0914	1361.56	47.8009	0.69451	1.66805e-07
10419676	Rab2b	210.78	3.74668	139.887	4.38524	0.663663	2.62007e-05
10572485	Rab3a	178.194	4.48123	115.221	5.01957	0.646603	1.5956e-05
10506883	Rab3b	625.729	43.8275	386.508	17.6447	0.617693	1.08266e-08
10412066	Rab3c	403.076	12.7703	220.024	37.9905	0.545862	2.01394e-12
10591643	Rab3d	151.072	6.00576	104.511	8.69414	0.691792	0.000312748
10576391	Rab4a	278.47	3.34634	176.667	8.25791	0.634418	8.20914e-07
10606893	Rab9b	193.445	8.45898	137.477	2.17262	0.710678	0.000527714
10420131	Rabggta	317.102	34.4149	206.311	11.5435	0.650614	2.23124e-06
10502934	Rabggtb	799.855	70.3155	551.598	6.17336	0.689623	5.39816e-06
10350039	Rabif	362.251	39.5426	262.74	13.8072	0.725297	0.00029792
10435617	Rabl3	287.446	7.15898	184.169	4.38966	0.64071	1.22486e-06
10411690	Rad17	381.742	2.97117	263.799	3.827	0.691041	2.24306e-05
10546834	Rad18	345.831	16.6491	124.28	3.5999	0.359365	0
10387757	Rai12	374.514	11.1945	271.88	15.9876	0.725953	0.000225977
10438308	Ranbp1	1181.6	119.884	830.883	12.8389	0.703185	4.87849e-06
10363281	Ranbp2	972.194	29.7843	715	18.5751	0.735449	8.15297e-05
10466972	Ranbp6	296.243	9.21186	219.197	5.76062	0.739925	0.000794118
10430748	Rangap1	460.312	65.0505	282.392	9.38859	0.613479	2.65068e-08
10431974	Rapgef3	312.045	5.85599	173.393	2.34236	0.555666	1.7676e-10
10417713	Rarb	205.747	6.51402	117.295	1.93504	0.570096	2.14969e-08
10385159	Rars	906.324	69.0017	639.459	33.903	0.705552	1.14185e-05
10572928	Rasd2	298.554	2.55857	70.4103	10.6826	0.235838	0
10531610	Rasgef1b	108.568	7.496	44.2996	4.98608	0.408037	2.66453e-14
10587699	Rasgrf1	176.958	6.0456	86.6296	0.796351	0.489549	6.44462e-12
10486061	Rasgrp1	626.947	134.799	104.114	17.9945	0.166066	0
10556113	Rbm3	1388.17	124.172	997.587	183.255	0.718634	3.51226e-06
10597531	Rbms3	312.548	20.2718	193.519	19.7539	0.619166	1.04662e-07
10467319	Rbp4	261.611	29.4477	146.61	0.956203	0.560414	2.18037e-09
10440993	Rcan1	735.915	114.339	271.955	3.03452	0.369547	0
10563077	Rcn3	1681.8	172.088	1054.07	49.6693	0.626749	1.55281e-10
10384725	Rel	148.416	7.73163	96.3721	2.65119	0.649339	3.28133e-05
10455199	Rell2	87.0904	0.699119	59.7856	1.8327	0.686477	0.000775987
10415074	Rem2	165.624	18.6608	59.3853	3.82534	0.358555	0
10355836	Resp18	747.684	61.1857	454.433	72.8389	0.607788	7.63874e-10
10593205	Rexo2	879.203	68.3375	630.077	31.5927	0.716646	3.00123e-05
10535979	Rfc3	184.555	17.3197	116.667	4.39701	0.632151	6.52378e-06
10461898	Rfk	642.446	46.8687	488.315	33.4807	0.760086	0.000928154
10504362	Rgp1	272.412	16.5978	190.179	2.37953	0.69813	9.62346e-05
10358389	Rgs2	484.074	22.5937	231.286	6.96368	0.477791	0
10360418	Rgs7	191.812	17.3651	68.1397	2.30304	0.355242	0
10392415	Rgs9	713.662	101.842	185.897	7.49895	0.260483	0
10576386	Rhou	323.015	9.12528	233.956	35.0212	0.724288	0.000173383
10486197	Rhov	70.6533	1.10457	33.1027	0.951922	0.468523	8.22069e-09
10520080	Rint1	296.982	7.98628	189.4	9.09007	0.637748	7.82861e-07
10441270	Ripk4	202.396	11.6406	143.212	3.67306	0.707581	0.00040547
10457929	Rit2	976.368	13.1853	740.524	4.85337	0.758448	0.00037489
10432236	Rnd1	134.607	5.92248	69.7695	4.27819	0.518319	8.74019e-10
10602009	Rnf128	171.15	18.1664	100.796	6.9794	0.588933	3.06321e-07
10440562	Rnf160	141.367	6.19992	86.8689	3.15882	0.614494	3.43437e-06
10355628	Rnf25	238.04	13.0249	153.401	0.489168	0.644434	4.5328e-06
10445061	Rnf39	123.971	1.63657	67.1363	0.671389	0.54155	1.42487e-08
10521174	Rnf4	1040.35	15.7948	686.155	19.2299	0.659543	8.76977e-08
10380116	Rnf43	186.175	14.6402	93.0945	0.387425	0.500037	2.161e-11
10456501	Rnmt	362.269	0.66003	231.368	2.92784	0.638665	3.65783e-07
10543080	Rnps1	627.225	66.9114	452.592	34.0452	0.721578	0.000103604
10578688	Rnu2	190.09	15.7262	106.741	6.70066	0.561527	1.54133e-08
10380061	Rnu3b1	147.191	12.0486	94.2195	6.06443	0.640117	1.88809e-05
10466587	Rorb	437.8	29.6454	249.812	1.91135	0.570608	1.20823e-10
10512892	RP23-34B24.1	247.36	8.30662	72.6832	8.51142	0.293836	0
10470318	Rpl7a	88.4229	0.15059	52.109	3.68129	0.589316	3.75259e-06
10539861	Rpn1	1125.23	85.3067	760.022	9.89393	0.675438	3.84218e-07
10441565	Rps6ka2	394.798	48.0398	224.641	10.9818	0.569003	2.35224e-10
10515427	Rps8	88.0407	0.275711	59.9777	1.95606	0.681249	0.000593274
10373569	Rpsa	1568.87	28.8415	1231.08	27.6513	0.78469	0.000757746
10488195	Rrbp1	1129.89	82.4006	715.81	12.039	0.633522	3.91641e-09
10370483	Rrp1	923.029	71.3484	648.144	13.2042	0.702193	8.83318e-06
10467653	Rrp12	190.301	30.064	116.438	2.46662	0.611865	2.03719e-06
10437737	Rsl1d1	694.05	33.8524	499.525	3.47676	0.719725	6.72523e-05
10402606	Rtl1	93.1322	1.24841	59.5588	0.793186	0.639509	6.18932e-05
10550638	Rtn2	359.655	18.4262	266	15.7585	0.739597	0.000554193
10381395	Rundc1	459.218	48.8557	343.151	2.35008	0.747252	0.000861995
10528090	Rundc3b	212.913	1.82442	148.534	7.89843	0.697627	0.000183071
10499470	Rusc1	198.596	9.62159	140.819	17.0159	0.709072	0.000350506
10571728	Rwdd4a	543.066	40.0274	337.413	3.69054	0.621311	2.56288e-08
10407598	Ryr2	125.651	15.3539	87.9382	8.69341	0.699859	0.000760639
10493995	S100a10	816.621	40.6442	519.071	38.0006	0.635632	2.13308e-08
10516551	S100pbp	354.646	5.87374	264.27	2.85747	0.745167	0.000785121
10362275	Samd3	237.517	6.19041	36.3063	2.21623	0.152858	0
10367772	Samd5	180.298	22.4426	68.8997	2.89641	0.382144	0
10574412	Sap18	681.595	37.9739	454.406	9.38525	0.66668	1.08234e-06
10363512	Sar1a	1539.34	116.591	1031.74	61.026	0.670247	4.82434e-08
10375893	Sar1b	1087.48	39.3192	805.635	49.8131	0.740824	8.38139e-05
10501358	Sars	1020.03	128.449	784.509	45.6829	0.769103	0.000897168
10526098	Scand3	142.095	6.0286	97.2065	8.82818	0.684097	0.000227453
10420891	Scara3	448.419	23.8761	152.185	5.55392	0.33938	0
10416850	Scel	208.872	3.71805	36.3062	1.81594	0.17382	0
10395628	Scfd1	401.581	20.6747	240.274	0.337255	0.598321	4.61213e-09
10530652	Scfd2	90.9156	3.51018	59.2747	1.61779	0.651975	0.000133495
10355960	Scg2	2134.88	177.475	1689.98	48.6701	0.791601	0.000667537
10485955	Scg5	2079.04	22.4872	1612.6	39.6225	0.775647	0.000194545
10562251	Scn1b	262.47	51.5081	180.859	0.908489	0.689064	0.000139989
10472398	Scn2a1	541.917	35.1085	88.8025	9.52306	0.163867	0
10584855	Scn2b	233.572	1.61411	141.555	5.32155	0.606046	2.26177e-07
10584549	Scn3b	106.981	11.2133	65.2227	3.03758	0.609667	7.21292e-06
10450904	Scoc	278.791	0.224065	170.065	12.9588	0.610011	9.15192e-08
10359635	Scyl1bp1	179.677	10.4246	103.462	5.15952	0.575824	6.99832e-08
10531383	Sdad1	206.289	19.4299	141.757	9.0022	0.687176	0.000132771
10438098	Sdf2l1	429.47	62.1239	295.647	11.3386	0.688399	2.54174e-05
10546967	Sec13	350.496	44.1055	222.766	7.84579	0.635575	4.96263e-07
10382890	Sec14l1	502.772	53.8626	348.412	12.6072	0.692982	2.23623e-05
10481023	Sec16a	484.023	26.9768	320.234	0.179684	0.661609	1.52194e-06
10494583	Sec22b	1157.41	8.68824	706.799	20.3222	0.610675	1.47869e-10
10476702	Sec23b	1218.4	103.266	767.825	5.64724	0.630192	1.8453e-09
10558029	Sec23ip	1196.2	95.8581	763.141	4.59457	0.637974	5.10354e-09
10495830	Sec24d	706.398	63.972	446.95	11.3823	0.632716	4.21063e-08
10531675	Sec31a	1208.46	38.7945	860.901	17.0816	0.712395	7.39368e-06
10546113	Sec61a1	1900.44	203.039	1168.37	53.4171	0.614791	1.00531e-11
10584276	Sec61g	393.835	17.7883	290.672	15.693	0.738056	0.000454014
10405729	Selk	382.16	39.2114	253.38	10.0218	0.663021	3.30956e-06
10519717	Sema3a	401.053	38.3608	72.64	2.27747	0.181123	0
10519747	Sema3e	697.811	6.49281	247.366	22.5028	0.354488	0
10353899	Sema4c	453.978	45.9838	300.422	5.94312	0.661753	2.11172e-06
10434645	Senp2	409.262	34.7527	288.723	6.05817	0.705472	6.59945e-05
10439021	Senp5	392.276	16.1705	242.293	4.02644	0.617659	3.80353e-08
10594183	Senp8	144.797	7.86301	101.533	0.944159	0.701214	0.000627184
10517274	Sepn1	414.067	68.6265	237.396	4.47779	0.573328	5.38788e-10
10425726	sept.-03	238.247	28.658	119.319	2.19241	0.500822	5.67213e-12
10438358	sept.-05	344.594	3.1221	190.204	1.52047	0.551964	4.68601e-11
10583905	sept.-07	627.827	20.4376	447.493	33.7645	0.712764	4.3066e-05
10369210	Serinc1	4336.27	79.5662	3536.03	94.3406	0.815454	8.51383e-05
10498319	Serp1	1927.24	113.929	1307.97	25.3322	0.678676	3.54047e-08
10402399	Serpina1a	328.248	36.8841	153.506	10.8014	0.467652	6.66134e-16
10402390	Serpina1b	735.697	114.336	383.8	53.2334	0.521682	7.54952e-15
10402406	Serpina1c	515.157	18.6186	190.365	8.90691	0.369528	0
10402409	Serpina1e	659.981	79.7071	316.378	35.5225	0.479374	0
10398060	Serpina3k	90.7133	8.43893	55.7198	3.71979	0.614241	1.8128e-05
10398069	Serpina3m	88.8346	8.93843	54.9489	9.10302	0.618553	1.75289e-05
10398075	Serpina3n	347.8	108.762	147.967	13.9379	0.425438	0
10484227	Sestd1	235.896	10.5896	131.984	5.06301	0.559502	3.08322e-09
10587486	Set	1028.5	18.4244	757.902	10.9706	0.736901	7.79051e-05
10557535	Sez6l2	926.901	30.9964	674.759	21.6703	0.727973	5.39353e-05
10403834	Sfrp4	142.323	8.37975	78.4886	1.72833	0.551482	1.97323e-08
10393395	Sfrs2	906.428	6.3698	690.168	17.8913	0.761415	0.000515828
10443459	Sfrs3	178.859	1.35757	124.45	20.1132	0.695801	0.000179359
10405236	Sfxn1	567.8	32.0455	415.6	19.0715	0.731949	0.000214783
10502224	Sgms2	384.984	29.4682	275.191	10.4184	0.714811	0.000126708
10425477	Sgsm3	301.541	36.2273	177.289	8.32005	0.587943	1.1671e-08
10406941	Sgtb	160.252	2.6065	90.0742	10.8082	0.562078	2.0767e-08
10509514	Sh2d5	233.697	64.5233	103.669	3.85691	0.443604	2.06502e-14
10505705	Sh3gl2	259.788	21.2669	188.44	6.30807	0.725363	0.000548274
10571958	Sh3rf1	311.3	17.9833	152.96	14.6065	0.491359	3.35287e-14
10552632	Shank1	96.0966	0.374907	53.0567	2.53995	0.552118	1.71883e-07
10373202	Shmt2	190.295	28.4384	127.316	4.75	0.669047	8.53058e-05
10439583	Sidt1	93.8332	0.381849	55.779	0.471291	0.594448	4.05127e-06
10397002	Sipa1l1	620.743	10.2409	257.319	21.6783	0.414534	0
10400971	Six4	225.51	17.0823	156.111	3.86029	0.692258	0.000131733
10380672	Skap1	60.6902	0.996736	37.919	0.648704	0.624796	0.000250624
10491300	Skil	480.23	0.162108	330.692	3.26328	0.688612	1.29624e-05
10478647	Slc12a5	180.115	1.23283	114.336	3.13682	0.634795	7.02744e-06
10495035	Slc16a1	320.317	48.685	168.816	5.35618	0.527029	9.65317e-12
10392440	Slc16a6	103.388	35.2509	61.8717	2.00022	0.598439	4.38489e-05
10552857	Slc17a7	124.783	17.2944	84.285	3.64133	0.675455	0.00028054
10487906	Slc23a2	852.062	122.432	534.958	1.138	0.627839	1.75784e-08
10476740	Slc24a3	356.278	39.875	171.542	3.02859	0.481484	2.44249e-15
10599537	Slc25a14	167.562	10.8304	116.362	2.38826	0.694443	0.000344365
10569168	Slc25a22	193.506	25.1938	123.034	0.296008	0.635814	8.84057e-06
10481634	Slc25a25	392.963	73.9926	213.881	1.54327	0.544279	2.53455e-11
10428328	Slc25a32	315.373	14.5593	222.889	14.3848	0.706746	9.60709e-05
10355996	Slc25a5	644.17	27.4701	471.514	1.67973	0.731972	0.000175539
10475653	Slc27a2	159.569	3.89986	108.738	18.9414	0.681453	0.000100118
10431711	Slc2a13	910.324	239.494	668.258	44.7068	0.734088	0.000487494
10487021	Slc30a4	349.499	7.61939	211.243	14.573	0.604417	1.40195e-08
10501593	Slc30a7	521.572	12.8394	363.459	20.8886	0.696853	2.0035e-05
10505276	Slc31a1	193.483	10.1245	137.776	5.18786	0.712082	0.000563154
10521830	Slc35a4	649.629	70.1828	489.161	12.5328	0.752984	0.000767924
10380524	Slc35b1	819.464	26.5284	594.441	30.4094	0.725402	5.9953e-05
10485183	Slc35c1	167.903	5.12304	97.5452	4.65116	0.580961	1.34158e-07
10579724	Slc35e1	552.117	85.936	293.47	1.39635	0.531535	3.48388e-13
10419399	Slc35f4	100.146	13.9335	44.6087	2.86794	0.445437	1.30933e-11
10583326	Slc36a4	543.775	8.68869	407.224	20.2911	0.748883	0.000587119
10584741	Slc37a4	186.047	12.6659	130.991	3.6849	0.704076	0.000437247
10431874	Slc38a1	1349.46	177.477	998.154	45.588	0.739672	7.46696e-05
10421309	Slc39a14	195.112	15.7318	104.322	2.33249	0.534675	9.46765e-10
10371321	Slc41a2	227.641	22.4741	149.83	0.125768	0.658186	1.70631e-05
10496975	Slc44a5	85.9309	13.333	42.1731	5.49509	0.49078	5.39058e-09
10518763	Slc45a1	87.6243	13.8627	58.9766	1.20435	0.673063	0.000642546
10472321	Slc4a10	425.207	19.3284	208.698	6.71461	0.490816	6.66134e-16
10501104	Slc6a17	545.991	90.6777	374.617	5.2171	0.686122	1.87398e-05
10535852	Slc7a1	333.196	54.323	185.883	14.7717	0.557878	2.83004e-10
10574985	Slc7a6	277.996	1.26424	178.837	9.68712	0.643308	1.64767e-06
10603833	Slc9a7	1351.59	33.2749	1017.32	107.311	0.752686	9.30674e-05
10467599	Slit1	431.311	21.0061	112.739	0.137534	0.261387	0
10375175	Slit3	292.544	29.2931	90.4905	3.79181	0.309323	0
10422240	Slitrk1	624.592	5.49812	430.224	40.2522	0.688808	6.41168e-06
10422244	Slitrk6	752.717	34.7302	408.982	35.8731	0.543341	1.4766e-13
10490225	Slmo2	455.235	33.2308	323.943	1.87747	0.711595	8.42265e-05
10515994	Smap2	479.914	37.4805	337.256	0.164806	0.702742	4.35615e-05
10604347	Smarca1	473.427	15.8028	334.831	20.7466	0.707249	4.87415e-05
10581479	Smpd3	191.815	16.6812	120.309	9.31463	0.627211	3.4749e-06
10361007	Smyd2	416.814	6.748	277.962	8.17181	0.666873	2.82807e-06
10476512	Snap25	1672.82	24.9625	966.038	12.3432	0.577489	4.68514e-14
10455721	Sncaip	159.658	5.29067	104.062	7.32865	0.651782	2.86351e-05
10461156	Snhg1	90.7803	10.054	48.5109	3.99901	0.534378	8.73376e-08
10501922	Snora24	83.3619	1.08893	40.871	1.31414	0.490284	5.46291e-09
10382104	Snord104	178.561	18.957	116.23	0.383527	0.650928	2.77475e-05
10376885	Snord49b	108.215	6.59583	54.3968	5.06013	0.502675	9.06804e-10
10442493	Snord60	245.289	1.15647	160.174	0.730758	0.653004	6.71709e-06
10545932	Snrnp27	199.945	1.56147	145.634	14.4741	0.728371	0.000938753
10553993	Snrpa1	207.479	31.218	146.71	6.94146	0.707105	0.000526703
10352980	Sntg1	77.473	2.35223	43.2638	2.76387	0.558437	1.42597e-06
10399801	Sntg2	397.048	47.746	124.391	15.1876	0.31329	0
10497309	Snx16	241.454	19.3154	170.183	11.3664	0.704825	0.000203085
10531931	Sparcl1	3736.05	46.7793	2044.94	35.2979	0.547352	0
10491704	Spata5	204.214	4.84967	135.727	13.5349	0.664629	2.62281e-05
10565846	Spcs2	1577.27	86.2719	1118.58	1.98874	0.709186	2.35742e-06
10578703	Spcs3	995.344	35.0855	763.404	27.2188	0.766975	0.000609739
10356154	Sphkap	617.923	81.9218	227.442	1.86875	0.368076	0
10491060	Spin3-ps	134.281	12.8734	91.7131	1.8894	0.682992	0.000312931
10474936	Spint1	875.247	27.9142	561.632	3.85044	0.641684	3.31003e-08
10363415	Spock2	1048.75	4.38705	746.369	10.3273	0.711673	1.06032e-05
10561673	Spred3	166.449	13.4664	116.359	0.304953	0.69907	0.000467033
10458555	Spry4	149.332	21.9293	95.8113	3.68269	0.641598	2.94807e-05
10432923	Spryd3	339.864	20.6858	218.361	13.6471	0.642496	6.61582e-07
10518735	Spsb1	170.034	4.6622	111.018	11.6414	0.652916	2.28461e-05
10563659	Spty2d1	404.125	4.49711	300.7	16.5168	0.744077	0.00059776
10385572	Sqstm1	2304.2	21.9362	1741.24	53.4867	0.755682	2.67148e-05
10458349	Sra1	658.531	60.7822	448.199	22.3671	0.680605	4.38835e-06
10455695	Srfbp1	380.214	7.36725	179.796	21.8111	0.472882	0
10510391	Srm	560.667	66.9136	262.7	1.60465	0.468549	0
10395739	Srp54b	1826.04	65.1944	1291.74	3.37553	0.707403	9.76605e-07
10395788	Srp54c	1689.39	32.0347	1194.6	4.1981	0.707116	1.31752e-06
10393222	Srp68	780.79	69.3773	472.071	1.5042	0.604607	1.13922e-09
10522676	Srp72	1224.63	67.6564	722.023	0.890833	0.589585	5.96834e-12
10584194	Srpr	2037.59	194.752	1331.28	17.0242	0.653361	1.3272e-09
10596137	Srprb	436.535	55.7326	299.245	6.55148	0.6855	1.80947e-05
10477061	Srxn1	745.1	186.111	197.385	25.3605	0.26491	0
10472605	Ssb	1236.17	34.4192	912.028	11.5807	0.737786	5.28429e-05
10493259	Ssr2	1378.61	138.057	881.696	1.10006	0.639554	3.26034e-09
10600301	Ssr4	489.924	34.5697	369.045	24.2177	0.753271	0.00090436
10395889	Sstr1	508.157	141.16	45.5845	4.01805	0.0897056	0
10344679	St18	252.332	36.0418	180.081	7.61104	0.71367	0.000414971
10475772	Stard7	535.769	35.236	369.833	9.4932	0.690285	1.38219e-05
10384961	Stc2	126.896	6.70084	83.2361	6.54484	0.65594	6.1213e-05
10476033	Stk35	922.103	52.0407	696.495	7.52445	0.755333	0.000374025
10483381	Stk39	861.127	55.931	551.581	27.039	0.640534	3.29075e-08
10521543	Stx18	322.271	12.8654	230.869	7.73261	0.71638	0.000175858
10461176	Stx5a	666.467	47.8941	455.266	0.586795	0.683103	5.06831e-06
10362171	Stx7	566.309	19.091	406.618	22.8784	0.718015	8.0477e-05
10481711	Stxbp1	799.755	17.0201	584.992	22.9492	0.731463	9.83547e-05
10548573	Styk1	97.9974	13.8963	54.8139	2.72891	0.559341	4.18454e-07
10563377	Sult2b1	182.134	25.9346	82.3997	8.51526	0.452412	4.15223e-14
10431113	Sult4a1	347.125	73.0166	214.145	8.18414	0.61691	2.30793e-07
10369586	Supv3l1	179.291	3.18428	126.934	0.585134	0.707979	0.000546164
10481147	Surf4	930.981	112.971	577.411	40.1605	0.620218	3.06809e-09
10369932	Susd2	226.238	7.70736	166.52	26.7215	0.736038	0.000758752
10352439	Susd4	149.145	8.83968	95.6132	5.32887	0.641076	1.85624e-05
10494372	Sv2a	1032.11	24.0336	587.105	23.7296	0.56884	8.72635e-13
10564646	Sv2b	452.353	121.797	106.342	1.46255	0.235086	0
10532784	Svop	204.026	11.6109	107.875	3.23548	0.528733	3.39318e-10
10603843	Syn1	359.606	38.3838	203.052	12.1716	0.564652	2.15556e-10
10540880	Syn2	341.233	15.3028	198.549	7.55903	0.581856	1.72117e-09
10361509	Syne1	339.225	25.6465	177.207	6.84488	0.522387	1.37557e-12
10443080	Syngap1	203.727	15.0183	141.322	9.15559	0.693683	0.000184562
10459084	Synpo	80.9032	3.35951	51.1577	1.95717	0.632333	7.86641e-05
10372324	Syt1	2086.61	76.2239	641.798	37.0164	0.307579	0
10474048	Syt13	278.346	52.0005	124.905	7.07512	0.44874	1.11022e-15
10457942	Syt4	2078.33	264.115	1249.48	28.9564	0.601196	6.20837e-13
10559580	Syt5	488.281	33.3955	273.434	21.7945	0.559993	1.3938e-11
10461459	Syt7	294.254	19.548	153.324	6.84344	0.521058	5.2236e-12
10606619	Sytl4	620.039	48.71	191.282	29.5218	0.308499	0
10606315	Taf9b	619.055	5.10141	431.623	3.53711	0.697229	1.59824e-05
10593123	Tagln	110.238	5.92849	69.2955	8.26624	0.628598	1.4336e-05
10547976	Tapbpl	266.943	32.1855	169.062	14.786	0.633325	1.23309e-06
10427772	Tars	396.107	52.2108	251.208	14.4374	0.634192	2.80205e-07
10575349	Tat	176.14	35.2514	89.7437	6.94762	0.509501	2.40372e-10
10372457	Tbc1d15	433.368	26.2176	265.323	6.23167	0.612235	1.60545e-08
10602020	Tbc1d8b	716.735	19.947	456.773	16.7408	0.637297	4.82637e-08
10526302	Tbl2	326.05	27.0325	172.465	5.63553	0.52895	5.3586e-12
10592342	Tbrg1	1004.5	74.6422	701.793	6.33506	0.698649	4.9184e-06
10494672	Tbx15	78.0315	6.0679	27.696	2.29597	0.354933	6.63913e-14
10359701	Tbx19	1708.61	181.555	98.5043	2.99982	0.0576516	0
10606858	Tceal8	689.423	38.2997	485.168	21.6751	0.703731	2.08814e-05
10517443	Tceb3	331.404	33.5204	234.501	6.02611	0.707597	0.000118444
10545751	Tex261	447.851	29.0645	334.227	35.1546	0.746291	0.000566149
10582981	Tfdp1	377.053	24.6515	275.616	4.80566	0.730975	0.00035085
10439991	Tfg	728.751	18.2373	520.413	11.7226	0.714117	3.79186e-05
10435075	Tfrc	389.884	24.2906	236.724	13.2495	0.607164	1.29069e-08
10479136	Th1l	868.637	56.3361	363.373	3.23293	0.418326	0
10448292	Thoc6	137.232	8.23499	84.4377	1.98832	0.615291	4.16684e-06
10583942	Thyn1	219.085	1.76038	147.184	0.254949	0.671812	3.8205e-05
10440738	Tiam1	487.672	1.07307	233.905	8.97544	0.479636	0
10360225	Timm23	760.88	56.9563	456.343	14.8057	0.599757	6.30493e-10
10420097	Tinf2	281.026	85.0729	114.101	1.8353	0.406017	0
10378568	Tlcd2	99.3062	15.8876	60.8738	9.70408	0.612991	1.06352e-05
10586039	Tle3	385.248	43.0532	231.405	4.46444	0.600665	1.00381e-08
10567316	Tmc7	125.432	26.8651	66.3237	7.099	0.528764	1.12047e-08
10357698	Tmcc2	212.755	7.99167	141.332	6.95731	0.664294	2.61473e-05
10425114	Tmed2	1392.9	9.95398	989.613	0.5467	0.710469	3.8239e-06
10382470	Tmem104	189.834	22.0822	117.692	5.47991	0.619974	2.70689e-06
10597945	Tmem158	228.68	12.451	77.7334	4.24322	0.339923	0
10357371	Tmem163	306.382	51.6059	112.576	0.411927	0.367436	0
10406530	Tmem167	429.489	17.6182	317.757	5.60176	0.73985	0.000484034
10501397	Tmem167b	736.898	41.2393	521.723	11.4288	0.707999	2.52021e-05
10402761	Tmem179	408.629	71.862	153.898	3.85408	0.376622	0
10430510	Tmem184b	614.905	41.1509	436.054	6.41962	0.70914	4.36925e-05
10347662	Tmem198	83.5733	3.47368	52.5789	1.8265	0.629135	5.71765e-05
10388861	Tmem199	264.208	16.8181	171.052	5.39994	0.647415	3.4008e-06
10520553	Tmem214	593.777	49.6825	389.694	6.69604	0.656298	7.04554e-07
10596051	Tmem22	772.182	66.392	562.102	15.828	0.727939	0.000102969
10438585	Tmem41a	388.216	19.4952	273.27	0.0588139	0.703914	5.77724e-05
10587746	Tmem41b	543.059	34.7427	390.796	14.5206	0.719619	0.000107781
10397482	Tmem63c	207.234	7.27442	137.668	2.08228	0.664312	3.0275e-05
10434668	Tmem97	191.516	5.35755	134.877	3.28538	0.704259	0.00037994
10448307	Tnfrsf12a	260.611	36.0933	141.798	0.156866	0.544097	4.95968e-10
10569504	Tnfrsf23	114.713	19.4273	53.7691	1.41394	0.468728	4.12332e-11
10444459	Tnxb	509.154	45.3899	52.453	2.32453	0.10302	0
10560630	Tomm40	403.15	27.0391	298.985	17.3051	0.741623	0.000568868
10429607	Top1mt	314.417	30.0023	189.479	4.09721	0.602636	3.31469e-08
10478364	Tox2	166.946	14.7539	115.72	0.551165	0.693155	0.000350799
10580522	Tox3	297.052	4.67078	205.13	0.349846	0.690552	4.16881e-05
10414693	Tox4	437.82	31.4575	322.392	23.0272	0.736358	0.000376309
10572747	Tpm4	631.02	92.0467	460.72	7.90386	0.73012	0.000258895
10345930	Tpp2	378.784	12.6831	283.291	16.8015	0.747897	0.000800666
10426157	Trabd	250.58	20.9267	167.399	5.03527	0.668047	2.0109e-05
10361139	Traf5	81.6167	6.25373	50.5088	1.44095	0.618854	4.04974e-05
10353167	Tram1	2541.84	122.786	2037.93	16.9506	0.801753	0.000687262
10603166	Trappc2	637.923	40.6074	461.672	23.3463	0.723711	0.000103529
10576152	Trappc2l	354.489	32.048	257.695	16.5838	0.726947	0.000303018
10424370	Trib1	178.939	9.53225	105.749	3.83559	0.590979	2.68955e-07
10499045	Trim2	579.873	74.5566	273.337	6.13511	0.471375	0
10403903	Trim27	299.911	19.2243	222.213	2.75424	0.740931	0.000881928
10450752	Trim39	170.08	8.07937	117.978	0.44163	0.693662	0.000310072
10566743	Trim66	453.203	0.0461781	341.736	4.42277	0.754045	0.000994775
10402225	Trip11	435.692	2.16108	272.121	2.33817	0.624572	5.16159e-08
10507804	Trit1	136.993	11.261	94.6013	0.0674086	0.690558	0.000431059
10573401	Trmt1	276.905	8.23145	197.641	12.8329	0.713751	0.000201234
10607259	Tro	481.1	68.8313	200.337	3.79037	0.416414	0
10474064	Trp53i11	1929.8	146.138	489.543	6.7496	0.253675	0
10497862	Trpc3	104.217	18.6399	67.1629	3.14571	0.644455	0.000100282
10536593	Tsen15	68.1352	2.05996	41.7437	12.4971	0.61266	1.83235e-05
10607346	Tspyl2	792.039	43.0414	501.34	3.05972	0.632974	2.25686e-08
10378508	Tsr1	655.332	61.0987	401.003	15.2409	0.611908	5.67386e-09
10607317	Tsr2	749.344	12.5212	552.65	18.9621	0.737511	0.000172186
10559270	Tssc4	116.77	17.9783	69.6349	2.49042	0.596343	2.82179e-06
10537353	Ttc26	266.527	22.5708	155.04	6.23902	0.581704	1.26399e-08
10406287	Ttc37	475.09	40.3725	265.454	0.658254	0.558744	1.88265e-11
10514128	Ttc39b	260.848	6.10037	188.247	0.705452	0.721673	0.000399666
10454015	Ttc39c	242.738	51.137	162.104	1.67239	0.667815	5.67084e-05
10484190	Ttn	240.521	46.7959	50.7037	2.88732	0.210808	0
10478401	Ttpal	177.072	23.1889	102.586	1.06962	0.579345	1.57544e-07
10454192	Ttr	316.641	46.6794	194.532	0.58837	0.614362	1.4629e-07
10432404	Tuba1a	3101.95	16.6202	2537.82	70.9957	0.818137	0.000861572
10355806	Tuba4a	410.419	56.7493	237.032	0.930742	0.577535	6.89323e-10
10541301	Tuba8	199.605	48.0268	119.152	8.57092	0.596938	1.13112e-06
10408613	Tubb2b	152.376	12.3063	79.973	2.23833	0.524838	1.09074e-09
10480628	Tubb2c	1342.2	114.613	882.269	9.78397	0.657331	2.72362e-08
10450605	Tubb5	1439.09	164.608	933.01	27.3301	0.648332	8.20366e-09
10456400	Tubb6	496.5	96.3249	154.738	5.74061	0.311658	0
10381250	Tubg1	518.039	32.9373	379.082	18.1803	0.731763	0.000245774
10381260	Tubg2	222.467	5.07624	160.483	6.92991	0.721379	0.000584689
10516666	Txlna	404.697	32.4043	302.709	7.10158	0.747988	0.000895041
10512851	Txndc4	746.488	31.0047	535.627	39.2315	0.717529	4.14315e-05
10459375	Txnl1	512.349	36.275	340.414	0.391334	0.664418	1.86648e-06
10365260	Txnrd1	360.831	2.09464	256.651	13.1413	0.711279	9.47805e-05
10359948	Uap1	300.102	18.4814	220.146	2.6399	0.733571	0.000589919
10596207	Uba5	745.626	55.2583	551.154	8.836	0.739183	0.000225647
10364293	Ube2g2	336.817	25.1482	227.604	6.16072	0.675749	1.12891e-05
10503845	Ube2j1	664.301	49.6753	402.463	11.5834	0.605843	2.42857e-09
10530759	Ube2n	554.111	7.01658	360.165	2.22857	0.649987	3.72756e-07
10393320	Ube2o	207.063	0.965991	143.742	4.04223	0.694191	0.00017191
10559676	Ube2s	410.115	42.7928	306.095	8.11748	0.746363	0.000886148
10557139	Ubfd1	607.186	34.9161	412.592	20.291	0.679516	4.2245e-06
10433352	Ubn1	238.817	10.4908	147.776	11.6601	0.618781	5.26549e-07
10602716	Ubqln2	596.594	33.5024	322.751	1.14742	0.540989	4.44089e-13
10428238	Ubr5	930.956	63.4078	710.115	0.477202	0.762781	0.000602694
10350489	Uchl5	270.298	15.908	190.17	0.488178	0.703555	0.00013668
10360120	Ufc1	426.157	3.54991	303.349	16.1234	0.711826	7.6115e-05
10498160	Ufm1	645.493	96.1463	393.26	4.05609	0.609241	7.62518e-09
10526564	Ufsp1	173.167	3.56469	111.448	5.49494	0.643591	1.40646e-05
10571621	Ufsp2	648.727	7.41215	383.794	5.40968	0.591611	3.86284e-10
10422348	Ugcgl2	476.17	20.9483	333.644	7.87239	0.700682	3.35998e-05
10359961	Uhmk1	882.681	22.168	614.978	11.9028	0.696717	5.57181e-06
10579554	Unc13a	375.242	43.9683	190.782	7.40186	0.508424	8.74856e-14
10405355	Unc5a	364.849	42.7143	259.617	17.6922	0.711574	0.000125628
10524450	Ung	111.941	8.27327	72.0928	1.36951	0.644027	4.83517e-05
10601328	Uprt	329.016	2.57915	217.684	13.7062	0.661621	3.26973e-06
10412711	Uqcrb	1069.52	0.214987	800.059	18.9346	0.748053	0.00015212
10576403	Urb2	168.408	22.6251	117.74	7.26779	0.699132	0.000531146
10523206	Uso1	1248.2	51.4364	866.3	14.1483	0.69404	1.32109e-06
10575961	Usp10	273.574	10.3584	193.362	3.28593	0.706801	0.000152002
10457409	Usp14	409.923	0.124026	287.86	16.6833	0.702229	4.08095e-05
10436708	Usp16	307.106	18.6558	206.362	2.58323	0.671958	1.11343e-05
10549879	Usp29	413.453	53.5206	184.743	12.9901	0.446831	0
10393509	Usp36	191.372	18.2318	136.824	4.36547	0.714961	0.000759044
10355582	Usp37	203.545	14.7917	143.014	6.66329	0.702617	0.000310998
10458428	Uxt	348.303	4.01328	253.837	8.7299	0.728781	0.000309227
10377431	Vamp2	964.821	42.9393	738.347	36.4661	0.765269	0.000578723
10607952	Vamp7	328.303	0.47185	244.91	13.8553	0.745989	0.000855704
10444605	Vars	371.558	22.1088	248.837	7.50477	0.669712	5.09191e-06
10481210	Vav2	161.921	7.04418	114.617	0.233333	0.707857	0.000701361
10468783	Vax1	388.795	6.97074	223.252	9.25634	0.574215	2.86828e-10
10526553	Vgf	202.675	48.1642	89.3957	8.64245	0.441079	1.39888e-14
10568328	Vkorc1	612.665	63.4668	394.348	0.467139	0.64366	2.24677e-07
10405870	Vmn2r122	79.91	8.70479	51.593	6.47343	0.645639	0.000155184
10571415	Vps37a	217	16.0043	151.074	2.95368	0.696196	0.000186703
10500304	Vps45	244.614	3.20099	172.865	5.06618	0.706683	0.000203571
10517616	Vwa5b1	102.94	5.64403	71.5724	3.15289	0.695282	0.000795019
10362717	Wasf1	169.044	18.8918	113.175	0.0538144	0.669498	0.000102256
10601854	Wbp5	1545.37	27.6654	986.766	0.0468522	0.638529	9.41429e-10
10446693	Wdr43	674.7	47.9486	472.444	1.18218	0.700228	1.88393e-05
10382010	Wdr68	1136.93	48.9439	864.924	48.8024	0.760751	0.000306462
10587051	Wdr72	122.704	3.38358	65.6956	2.88374	0.535398	8.33158e-09
10346074	Wdr75	274.863	17.2714	189.001	0.901442	0.687618	4.8567e-05
10510844	Wdr8	199.983	16.2575	126.065	2.09613	0.630376	4.07207e-06
10529605	Wfs1	340.728	4.36273	219.879	12.4419	0.64532	7.66478e-07
10602428	Wnk3	215.873	0.656882	120.353	12.4908	0.557515	3.43426e-09
10547396	Wnt5b	173.365	4.46557	94.8129	8.54654	0.546898	4.06637e-09
10404412	Wrnip1	454.941	56.8694	338.514	7.73731	0.744083	0.000790965
10524882	Wsb2	944.204	55.4263	623.037	36.8306	0.659854	1.46171e-07
10374035	Xbp1	1128.6	104.332	751.048	13.1497	0.665468	1.53363e-07
10372877	Xpot	633.74	61.3589	401.591	5.61878	0.633683	7.15369e-08
10425632	Xrcc6	255.81	0.10364	171.092	19.9066	0.668825	1.22415e-05
10372629	Yeats4	354.673	12.7238	264.482	8.39593	0.745706	0.000811053
10460544	Yif1a	347.76	30.8531	228.058	16.2892	0.655791	2.03786e-06
10568361	Yipf5	348.259	20.5572	218.284	13.7176	0.626786	1.44215e-07
10600911	Yipf6	807.561	19.0386	506.926	12.1261	0.627725	1.04222e-08
10374106	Ykt6	327.175	19.649	243.976	19.8151	0.745705	0.00085306
10473349	Ypel4	332.223	4.55246	178.666	6.73911	0.537788	1.05116e-11
10507976	Yrdc	233.138	32.867	152.202	1.01446	0.652842	1.37708e-05
10534531	Ywhag	604.156	59.1557	437.333	3.42825	0.723874	0.000141354
10593497	Zc3h12c	397.331	27.3599	267.526	3.34312	0.673307	6.10522e-06
10375975	Zcchc10	66.911	2.51048	45.1272	8.60842	0.674437	0.000744585
10599187	Zcchc12	458.477	85.147	295.773	2.65076	0.645122	1.00859e-06
10516778	Zcchc17	270.707	10.0197	185.518	2.64238	0.685311	4.12915e-05
10504499	Zcchc7	164.727	8.77205	118.271	15.1771	0.717979	0.000843841
10346878	Zdbf2	749.145	119.38	426.959	46.8299	0.569928	2.00313e-11
10420439	Zdhhc20	439.156	12.4843	312.08	8.69307	0.710637	7.23571e-05
10419966	Zfhx2	275.8	8.32342	179.914	3.6981	0.652334	3.73755e-06
10355611	Zfp142	329.438	21.0103	232.446	6.31223	0.705583	9.09271e-05
10600150	Zfp275	230.685	15.1805	161.481	1.59148	0.700006	0.000186442
10579969	Zfp330	670.149	59.2218	448.651	33.6223	0.669479	1.44889e-06
10561453	Zfp36	163.391	13.969	91.7964	1.39116	0.561819	3.33812e-08
10488459	Zfp442	65.8673	11.1953	34.3559	1.46813	0.521593	1.18953e-06
10455707	Zfp474	115.248	29.5786	75.9258	0.950591	0.658804	0.000343268
10529661	Zfp509	104.271	1.69466	70.4008	0	0.675173	0.000288285
10442238	Zfp51	131.964	8.71913	84.5364	7.77701	0.6406	2.16979e-05
10442219	Zfp52	103.771	8.73644	50.1923	12.241	0.483685	7.06781e-11
10575363	Zfp612	381.951	18.7137	269.613	17.9608	0.705884	6.08185e-05
10440292	Zfp654	344.676	16.4823	226.757	6.47084	0.657886	2.38375e-06
10549842	Zfp667	357.315	20.6747	209.941	6.10518	0.587553	2.56546e-09
10410362	Zfp712	83.4954	7.72328	57.2771	2.79465	0.685991	0.000968033
10547282	Zfp9	160.903	2.94946	93.7413	10.073	0.582594	1.39907e-07
10465366	Zfpl1	126.189	3.14751	87.307	9.7231	0.691877	0.000376613
10559790	Zim1	248.227	65.5205	74.7937	1.90726	0.301312	0
10497673	Zmat3	215.395	9.77837	124.978	2.05251	0.580225	4.30151e-08
10606026	Zmym3	445.237	18.0792	319.349	7.359	0.717256	0.000113914
10469849	Zmynd19	195.054	4.53288	116.655	3.70901	0.598066	3.20112e-07
10460732	Znhit2	188.809	2.44645	133.653	1.02065	0.707874	0.000474122
10450819	Znrd1	165.461	6.87198	114.958	3.37571	0.694774	0.000341014
10558295	Zranb1	297.837	18.2917	208.896	13.754	0.701378	8.24234e-05
10478590	Zswim1	201.168	3.87161	145.441	10.875	0.722984	0.00077311
10585129	Zw10	208.12	22.9943	128.072	2.23795	0.615376	1.28757e-06
10363905	Zwint	1591.97	114.332	1096.58	17.0019	0.688817	3.29781e-07

## Sheet: Up_x1119
Supplementary Data 1. List of 1119 upregulated genes in Tpit knockout mouse pituitary intermediate lobe.
Transcript Cluster ID	Gene Symbol	Mean WT	AveDev WT	Mean KO	AveDev KO	Fold change	P-value
10599562	1100001E04Rik	65.2996	1.40565	150.173	16.1058	2.29976	2.66453e-15
10548817	1100001H23Rik	42.0916	2.7087	69.4514	6.9656	1.65	4.44033e-05
10469058	1110017I16Rik	66.2578	1.61406	186.965	38.4899	2.82178	0
10355227	1110028C15Rik	82.5131	9.12041	117.957	9.35967	1.42955	0.000607592
10492682	1110032E23Rik	91.3866	1.22681	134.217	4.06059	1.46867	0.000175283
10394429	1110057K04Rik	252.916	7.03671	354.488	13.7106	1.4016	0.000150235
10408629	1300014I06Rik	282.31	20.8349	409.78	12.3171	1.45153	1.98352e-05
10481272	1700007K13Rik	100.819	11.5155	170.97	3.04556	1.69581	5.04606e-08
10606146	1700031F05Rik	32.1381	1.24141	62.8177	13.2743	1.95461	7.61559e-07
10351465	1700084C01Rik	319.513	46.3273	506.902	8.75092	1.58648	4.09399e-08
10429510	2300005B03Rik	71.7998	4.62324	102.822	1.59755	1.43207	0.000831961
10363856	2310015B20Rik	129.048	9.95627	178.997	5.94648	1.38706	0.000610937
10522666	2310040G07Rik	42.5581	8.47585	65.9314	6.98663	1.54921	0.000229103
10373902	2410008K03Rik	107.462	1.07801	152.382	13.4926	1.41801	0.000510936
10394805	2410018L13Rik	167.151	10.049	228.685	3.62955	1.36814	0.000665951
10584595	2610203C20Rik	109.202	4.10283	189.579	21.0007	1.73603	1.43917e-08
10433618	2700045P11Rik	161.649	1.47909	252.915	7.98101	1.56459	1.2263e-06
10346348	2810022L02Rik	162.572	15.5206	275.219	6.15036	1.6929	7.52305e-09
10433709	2900011O08Rik	63.9912	3.56648	101.14	0.211016	1.58054	2.88937e-05
10596072	3222402P14Rik	133.429	1.09029	190.737	7.21547	1.4295	0.000181453
10379953	4632419I22Rik	164.888	8.66594	227.858	18.6248	1.3819	0.000524998
10484520	4833423E24Rik	22.4256	2.48796	100.407	15.1591	4.47733	0
10598169	4930449I24Rik	101.073	18.1087	141.462	10.1849	1.3996	0.000529484
10579060	4930467E23Rik	314.421	38.5866	425.186	46.423	1.35228	0.000494873
10371916	4930485B16Rik	217.624	26.6536	373.955	41.6109	1.71836	1.49314e-09
10476791	4930529M08Rik	81.3744	1.09412	134.328	0.460282	1.65074	1.23698e-06
10369842	4930533K18Rik	77.5787	3.0421	113.623	3.0443	1.46461	0.000318321
10592493	4931429I11Rik	87.3369	4.36875	197.706	0.481486	2.26371	0
10440909	4932438H23Rik	642.457	1.97765	865.334	39.0405	1.34691	0.000174672
10379060	4933404M19Rik	75.0857	2.62449	118.729	10.5436	1.58124	1.78522e-05
10347988	4933407L21Rik	52.1531	0.744961	77.3216	4.92951	1.48259	0.000710402
10419082	5730469M10Rik	536.216	34.6253	703.65	3.9367	1.31225	0.000738373
10489051	5730471H19Rik	128.202	5.8321	191.433	9.58898	1.49321	2.6693e-05
10531972	5830443L24Rik	60.0028	1.05515	107.227	3.34756	1.78704	1.46047e-07
10523190	9130213B05Rik	380.081	16.1035	511.671	42.452	1.34621	0.000520837
10519612	9330182L06Rik	135.582	16.5867	478.331	9.23445	3.52799	0
10385526	9930111J21Rik	44.6666	1.64741	77.5351	0.502089	1.73586	3.60163e-06
10527982	A330021E22Rik	57.5982	4.86029	95.3278	11.3617	1.65505	8.23492e-06
10535994	A430089I19Rik	113.028	2.74714	163.594	2.36826	1.44738	0.000160274
10536635	A430107O13Rik	293.298	20.7321	420.134	19.2713	1.43244	3.742e-05
10356291	A530040E14Rik	103.673	12.0745	157.151	18.5166	1.51583	2.78056e-05
10438442	A930003A15Rik	48.1825	0.989598	76.5552	8.1014	1.58886	9.93526e-05
10543333	Aass	169.994	5.68809	249.576	3.22164	1.46815	2.92341e-05
10512949	Abca1	299.447	28.328	432.11	18.7444	1.44303	2.20584e-05
10495712	Abca4	491.143	29.1396	732.66	35.3351	1.49174	8.38908e-07
10392522	Abca8a	1410.57	84.6285	3006.46	75.1514	2.13138	0
10392484	Abca8b	539.882	60.9245	1041.44	43.8554	1.92901	0
10392560	Abca9	198.84	19.1752	464.95	7.58593	2.33831	0
10422280	Abcc4	289.889	17.6854	486.995	35.4998	1.67994	2.44138e-09
10588505	Abhd14b	116.545	7.82215	168.271	14.5059	1.44383	0.000175834
10447885	Acat3	93.1322	2.42069	159.14	9.6752	1.70875	8.26954e-08
10397148	Acot1	82.4314	5.74517	117.57	12.9655	1.42628	0.000833533
10514865	Acot11	122.785	2.49201	170.573	7.21429	1.38919	0.000723785
10492426	Acsf2	194.5	17.7327	292.93	21.7696	1.50607	6.02491e-06
10477649	Acss2	156.12	7.63979	226.13	26.0127	1.44844	8.74241e-05
10399605	Adam17	170.951	4.32536	248.919	8.79066	1.45608	4.47054e-05
10440534	Adamts5	129.473	10.1217	221.388	0.78883	1.70991	9.45533e-09
10406982	Adamts6	46.3164	5.45661	74.0361	2.58091	1.59848	6.38718e-05
10394258	Adcy3	152.23	2.50166	209.993	9.16879	1.37944	0.000617523
10538482	Adcyap1r1	98.9613	3.49688	169.847	16.8053	1.7163	5.04709e-08
10463911	Add3	546.974	74.259	764.933	5.28188	1.39848	1.88546e-05
10376832	Adora2b	75.0135	1.37554	115.087	12.039	1.53421	7.12424e-05
10374083	Aebp1	75.6817	1.92167	139.05	4.08817	1.8373	4.471e-09
10461369	Ahnak	260.492	6.38627	354.811	8.83798	1.36208	0.000500726
10400006	Ahr	124.414	0.16536	189.868	5.56226	1.52609	1.0034e-05
10445796	AI314976	122.412	7.25201	179.152	6.65365	1.46351	7.44832e-05
10450484	Aif1	46.2947	1.86104	73.2629	13.1979	1.58253	0.000196497
10471247	Aif1l	130.621	5.14281	215.447	14.3069	1.6494	1.16739e-07
10466925	Ak3	539.719	12.5215	767.632	63.4662	1.42228	1.47741e-05
10362729	Ak9 /// Ak9	35.0303	4.46641	61.148	1.87866	1.74557	1.15597e-05
10367634	Akap12	163.044	9.19985	292.222	12.5659	1.79229	1.85886e-10
10551393	Akt2	753.836	6.43519	982.5	32.8247	1.30333	0.000659346
10602372	Alas2	192.474	10.479	299.62	0.956781	1.55667	1.00351e-06
10533345	Aldh2	526.083	7.85532	744.688	67.2422	1.41553	2.16904e-05
10502050	Alpk1	95.4952	11.9043	143.892	10.5512	1.5068	3.98632e-05
10556302	Ampd3	192.295	11.2452	290.362	1.372	1.50998	5.25364e-06
10577315	Angpt2	46.0734	3.96371	100.457	2.81475	2.18037	1.7806e-11
10497920	Ankrd50	220.036	4.35038	327.76	1.38889	1.48957	9.24417e-06
10365682	Anks1b	66.917	0.116909	101.808	6.5269	1.5214	0.000129322
10569618	Ano1	471.956	42.8617	806.852	51.8622	1.70959	2.95606e-11
10426479	Ano6	1020.6	53.2395	1469.9	18.5219	1.44024	7.32203e-07
10586064	Anp32a	814.163	56.965	1166.65	7.60127	1.43294	2.10895e-06
10545974	Antxr1	526.449	46.6414	761.968	14.5376	1.44737	3.73478e-06
10586744	Anxa2	746.054	26.2904	1184.6	61.3347	1.58782	1.81533e-09
10553917	Apba2	37.8572	3.35703	67.7477	7.00533	1.78956	3.47711e-06
10473444	Aplnr	85.0449	6.08965	152.856	27.0163	1.79736	1.52287e-08
10560624	Apoe	2593.92	82.517	3934.18	35.5314	1.51669	3.92131e-13
10440491	App	2781.4	74.5829	3471.59	111.507	1.24815	0.000132353
10371356	Appl2	242.271	21.5485	366.461	27.1582	1.51261	3.25502e-06
10457614	Aqp4	134.46	9.01667	188.573	15.7062	1.40245	0.000412402
10600901	Ar	266.551	22.28	537.421	27.4018	2.0162	4.44089e-16
10579776	Arhgap10	75.7169	3.9349	117.297	1.71292	1.54915	3.47599e-05
10537834	Arhgef5	117.166	4.78388	169.523	0.191473	1.44686	0.000142455
10567219	Arl6ip1	2096.68	125.097	2735.41	266.888	1.30464	4.0663e-05
10604763	Arpc1b	211.216	8.37217	295.96	25.6064	1.40122	0.000213782
10536324	Asb4	85.1418	0	163.811	10.6977	1.92397	6.9446e-11
10471154	Ass1	518.304	17.8884	859	47.7131	1.65733	3.15876e-10
10513776	Astn2	99.1256	4.29497	147.866	4.88492	1.4917	6.56615e-05
10542378	Atf7ip	738.238	101.168	994.828	15.5932	1.34757	7.55162e-05
10553788	Atp10a	198.392	6.35869	298.814	32.7356	1.50618	8.27862e-06
10360270	Atp1a2	530.574	6.13793	697.482	2.14485	1.31458	0.000757318
10378216	Atp2a3	93.5497	2.84851	157.381	27.3871	1.68233	4.33709e-07
10444756	Atp6v1g2	246.82	16.0653	336.671	7.25446	1.36403	0.00046374
10420532	Atp8a2	84.0348	0.139418	120.134	0.143392	1.42957	0.000634694
10459421	Atp8b1	64.1305	1.12016	96.7146	6.99306	1.50809	0.000209756
10487685	Avp	173.482	9.3186	455.324	5.61183	2.62462	0
10466127	AW112010	47.7602	1.14461	72.052	3.84176	1.50862	0.000531055
10475414	B2m	1334.35	89.2997	2725.7	226.365	2.04272	0
10472436	B3galt1	91.884	6.05721	156.166	14.1519	1.6996	1.29147e-07
10350473	B3galt2	121.747	16.1804	215.428	0.388539	1.76947	8.61744e-10
10568705	B830028B13Rik	77.7939	7.70079	158.137	13.4001	2.03277	2.58771e-12
10423821	Baalc	79.0939	1.47009	125.411	9.89156	1.58559	1.21653e-05
10437210	Bace2	125.106	8.41741	187.372	13.857	1.49771	2.52796e-05
10353632	Bai3	65.901	4.53235	184.342	11.3336	2.79726	0
10427895	Basp1	317.86	40.2588	519.236	37.9413	1.63354	7.67252e-09
10524878	BC023744	125.863	6.81845	180.363	4.02978	1.43301	0.000174779
10531980	BC057170	104.667	6.34097	170.972	4.3025	1.63348	4.86183e-07
10536136	BC061212	136.015	2.40606	200.015	3.24985	1.47054	4.62653e-05
10407286	BC067074	181.994	25.9957	260.384	17.1473	1.43073	6.27091e-05
10499285	Bcan	709.066	54.0511	1187.05	54.2671	1.67411	1.90681e-11
10374727	Bcl11a	115.923	5.55295	179.199	4.30557	1.54584	6.31071e-06
10496251	Bdh2	213.647	13.0966	359.2	53.5508	1.68128	1.41082e-08
10600169	Bgn	290.973	10.5405	394.171	19.3153	1.35467	0.000559325
10489190	Blcap	240.066	12.2068	399.124	11.4607	1.66256	1.03646e-08
10467508	Blnk	54.4128	2.83231	81.8807	5.30526	1.50481	0.000363006
10523468	Bmp2k	75.5713	5.33922	121.664	2.03813	1.60992	5.86603e-06
10583870	Bmper	79.6355	1.16972	122.379	7.18422	1.53674	4.51903e-05
10502451	Bmpr1b	47.8559	3.49068	119.247	2.67677	2.49179	8.88178e-16
10360858	C130074G19Rik	87.9826	8.07636	124.898	6.5854	1.41958	0.000661885
10517513	C1qc	194.586	1.51315	289.996	25.9835	1.49032	1.36037e-05
10349340	C1ql2	59.4472	11.3623	88.4203	10.7017	1.48738	0.000284261
10541670	C1rl	80.9742	1.43345	118.914	7.02146	1.46855	0.000272417
10547657	C3ar1	111.671	6.44073	186.681	8.32606	1.6717	9.28137e-08
10375123	C530030P08Rik	151.588	60.2542	1265.3	54.3254	8.34693	0
10550146	Cabp5	40.8926	4.88114	88.5676	0.875153	2.16586	9.69269e-11
10506225	Cachd1	272.796	15.6972	376.49	3.19907	1.38012	0.000248004
10418300	Cacna2d3	95.7183	3.14716	187.476	0.11182	1.95862	4.57523e-12
10392369	Cacng4	106.067	1.8277	152.642	0.299793	1.43911	0.000247757
10440314	Cadm2	103.693	4.46954	203.174	1.02537	1.95938	2.10742e-12
10417628	Cadps	60.6731	0.0490786	253.421	12.8845	4.17682	0
10586118	Calml4	70.0333	2.61207	126.324	13.3396	1.80377	3.56787e-08
10404913	Cap2	93.7181	1.18222	134.361	5.29682	1.43367	0.000431073
10500283	Car14	313.749	39.9404	496.088	35.4	1.58116	7.60919e-08
10490923	Car2	46.5155	2.32362	92.7128	7.28338	1.99316	3.86048e-09
10607738	Car5b	89.3484	2.81865	143.83	22.9847	1.60977	5.10756e-06
10536273	Casd1	499.952	30.552	685.277	19.4345	1.37069	0.00010436
10603708	Cask	721.91	12.945	991.161	18.934	1.37297	4.63669e-05
10360741	Ccdc121	64.4851	4.74269	94.4499	1.00073	1.46468	0.000493175
10533034	Ccdc60	61.9569	4.53599	113.611	1.46241	1.83371	2.51316e-08
10456545	Ccdc68	120.242	1.883	222.612	5.61629	1.85137	6.49076e-11
10550406	Ccdc8	115.805	9.82791	214.223	18.3196	1.84986	8.68709e-11
10435948	Ccdc80	540.418	31.1513	860.631	34.9737	1.59253	5.51419e-09
10523297	Ccng2	120.137	9.93195	169.674	7.78162	1.41234	0.000349749
10590635	Ccr5	55.1237	0.0421253	100.935	2.55954	1.83107	7.5657e-08
10596222	Ccrl1	141.463	7.10704	308.877	6.22479	2.18345	0
10439651	Cd200	102.035	4.09688	148.498	0.0237771	1.45537	0.000170262
10562709	Cd33	76.9595	1.06063	139.241	17.447	1.80927	1.61131e-08
10352905	Cd34	162.838	0.660684	231.882	18.3088	1.424	0.00015568
10521678	Cd38	84.7677	1.17602	143.52	1.30018	1.6931	2.4158e-07
10485405	Cd44	64.6357	7.01627	127.002	15.0448	1.96489	3.37637e-10
10501063	Cd53	149.089	0.0283154	259.289	31.9727	1.73915	3.60137e-09
10456005	Cd74	144.684	2.39544	730.397	62.0651	5.04823	0
10485213	Cd82	953.846	2.81982	1530.03	61.8276	1.60407	1.98117e-10
10404840	Cd83	91.1938	1.12269	128.278	6.53855	1.40665	0.000966875
10488382	Cd93	101.184	7.70685	182.748	26.2756	1.8061	2.00161e-09
10580033	Cd97	152.476	1.16212	213.484	0.545881	1.40012	0.00032098
10501629	Cdc14a	104.347	6.37515	155.588	3.90409	1.49105	5.28343e-05
10385926	Cdc42se2	620.764	0.583245	945.44	16.2371	1.52303	9.44285e-08
10423287	Cdh18	144.043	7.93138	215.043	4.77356	1.49291	1.80532e-05
10457644	Cdh2	1014.52	56.1845	1315.31	50.1377	1.29648	0.000470398
10574438	Cdh5	118.285	4.0962	186.558	18.8981	1.57719	2.686e-06
10427862	Cdh6	97.8963	3.84108	156.683	10.6285	1.6005	2.47708e-06
10400748	Cdkl1	44.8895	4.20872	91.3357	6.60832	2.03468	1.50646e-09
10569429	Cdkn1c	394.536	5.78092	1429.82	74.4662	3.62404	0
10458828	Cdo1	162.644	6.0558	290.448	27.7224	1.78579	3.3576e-10
10584208	Cdon	101.332	2.56569	161.693	16.5263	1.59568	2.92193e-06
10541260	Cecr2	56.4422	11.5535	85.3985	1.20067	1.51303	0.000128636
10580635	Ces3	258.959	9.5449	450.568	20.5287	1.73992	3.11049e-10
10503947	Cga	1550.22	182.926	2095.1	338.588	1.35149	2.148e-05
10594855	Cgnl1	156.376	11.4374	256.899	7.33561	1.64283	6.49844e-08
10503176	Chd7	597.059	46.0075	791.788	11.9031	1.32615	0.000359948
10476355	Chgb	1222.75	92.3675	1957.47	127.036	1.60087	4.10152e-11
10360460	Chml	58.3324	6.56113	84.9809	8.56661	1.45684	0.000827154
10607124	Chrdl1	54.3762	5.85051	93.615	2.80269	1.72162	1.31384e-06
10407591	Chrm3	56.0086	5.57425	143.237	7.01159	2.5574	0
10483706	Chrna1	35.8343	4.2367	60.5265	0.438326	1.68907	3.44319e-05
10490559	Chrna4	58.6822	3.67827	204.013	8.90423	3.47657	0
10593767	Chrnb4	49.3585	0.704136	73.9964	5.14698	1.49916	0.000602081
10365290	Chst11	173.339	2.03878	271.48	15.3047	1.56618	1.04346e-06
10554013	Chsy1	210.321	3.77829	291.14	5.79823	1.38427	0.000320738
10361828	Cited2	596.611	5.20033	870.935	38.5148	1.4598	2.00938e-06
10589800	Clasp2	336.31	14.0069	476.63	6.10582	1.41724	4.84978e-05
10422312	Cldn10	1631.88	76.7359	2145.25	15.4048	1.31459	6.404e-05
10440647	Cldn8	85.5902	2.11495	149.795	20.6283	1.75014	5.66538e-08
10448312	Cldn9	348.443	42.0742	533.46	98.3126	1.53098	1.07261e-06
10400510	Clec14a	68.5072	2.43778	115.604	15.4757	1.68748	1.71322e-06
10537406	Clec2l	45.336	6.50788	88.0884	3.9303	1.94301	1.13563e-08
10517336	Clic4	595.211	67.2603	770.164	16.2623	1.29393	0.000987441
10436958	Clic6	87.5884	1.96718	170.362	14.1773	1.94503	2.51914e-11
10595871	Clstn2	122.409	3.50699	301.284	5.79883	2.46128	0
10545865	Cml3	54.0151	1.96919	89.5023	6.8965	1.65699	1.00103e-05
10574471	Cmtm3	220.919	2.23875	341.663	39.2599	1.54655	1.75031e-06
10415132	Cmtm5	99.2986	1.7054	140.302	4.75694	1.41293	0.000636373
10381154	Cnp	147.764	7.66053	239.102	28.9585	1.61813	3.15923e-07
10426397	Cntn1	390.176	24.7232	921.538	24.3225	2.36185	0
10446309	Cntnap5c	48.7029	0.871478	77.961	11.102	1.60075	8.5539e-05
10369485	Col13a1	360.028	8.76529	585.226	18.6148	1.6255	8.50562e-09
10504775	Col15a1	171.74	1.01583	234.977	30.1714	1.36821	0.00094795
10380419	Col1a1	360.549	33.0207	501.58	31.7431	1.39116	9.88309e-05
10536220	Col1a2	427.521	9.94587	641.515	6.17909	1.50055	9.45133e-07
10375838	Col23a1	278.897	8.56017	558.993	31.8941	2.0043	8.88178e-16
10496036	Col25a1	313.56	5.13948	522.409	9.33104	1.66606	2.79749e-09
10346015	Col3a1	174.997	3.19853	310.22	22.7996	1.77272	4.12217e-10
10354368	Col5a2	452.928	17.7856	645.096	62.721	1.42428	2.26753e-05
10568024	Coro1a	64.7158	1.60373	96.4375	3.43286	1.49017	0.000292109
10490989	Cp	584.775	7.30133	791.868	26.5186	1.35414	0.000154822
10537051	Cpa1	47.2901	1.86197	76.101	4.32775	1.60924	5.7237e-05
10537014	Cpa2	109.289	4.43295	231.924	3.51526	2.12212	1.55431e-15
10537026	Cpa4	44.5554	2.63806	71.5335	0.431344	1.60549	7.58962e-05
10388591	Cpd	653.524	9.52409	850.907	6.97015	1.30203	0.000843103
10574166	Cpne2	160.914	6.82671	256.118	3.9873	1.59164	4.36036e-07
10568536	Cpxm2	413.778	20.3897	1049.52	127.905	2.53643	0
10493108	Crabp2	132.989	2.07629	197.638	29.2333	1.48613	5.01404e-05
10471819	Crb2	104.94	1.45938	158.487	5.94387	1.51026	3.13997e-05
10446986	Crim1	335.007	3.47233	517.456	17.5518	1.54461	3.85671e-07
10567546	Crym	81.7252	1.88521	129.259	2.50845	1.58163	1.01612e-05
10456071	Csf1r	342.591	15.4995	472.81	18.5379	1.3801	0.000176572
10428453	Csmd3	22.8411	1.80781	68.9707	4.41739	3.01958	6.21725e-15
10582879	Csprs	190.998	18.7338	258.132	11.7776	1.35149	0.000834042
10350136	Csrp1	1998.51	34.7388	2587.89	94.9924	1.29491	7.44365e-05
10366293	Csrp2	78.2919	6.15975	111.424	9.68353	1.42318	0.000920347
10362201	Ctgf	379.349	10.2173	622.038	50.2744	1.63975	4.18818e-09
10423836	Cthrc1	259.392	1.82275	385.121	0.304051	1.48471	8.15558e-06
10454786	Ctnna1	921.801	0.033864	1249.56	38.6862	1.35556	5.47861e-05
10554789	Ctsc	160.089	0.906133	322.721	13.3326	2.01588	2.06502e-14
10492699	Ctso	235.242	19.9128	394.749	39.899	1.67805	7.06137e-09
10494271	Ctss	465.675	11.1209	700.61	87.3724	1.50451	9.76378e-07
10490212	Ctsz	738.329	45.1037	1356.97	90.9257	1.83789	1.33227e-15
10576854	Ctxn1	254.425	11.5881	380.252	8.73438	1.49455	5.74163e-06
10597743	Cx3cr1	228.388	25.173	412.135	24.7657	1.80453	2.56897e-11
10357472	Cxcr4	383.504	10.7426	529.868	52.8675	1.38165	0.000167846
10603551	Cybb	114.55	1.63314	252.236	6.04785	2.20198	0
10453057	Cyp1b1	126.956	5.5584	176.018	12.4944	1.38645	0.00075212
10490080	Cyp24a1	84.9534	4.95031	279.711	3.88483	3.29252	0
10551293	Cyp2f2	1436.47	41.5882	2295.86	279.115	1.59826	2.37406e-11
10514520	Cyp2j9	104.721	14.403	202.76	12.5697	1.9362	3.15303e-12
10445308	Cyp39a1	137.058	5.92514	205.486	11.6143	1.49927	1.83931e-05
10443898	Cyp4f15	118.007	5.63447	170.773	0.77047	1.44714	0.000136659
10502655	Cyr61	167.759	12.0742	280.05	18.2393	1.66935	2.18298e-08
10606355	Cysltr1	473.219	1.7086	717.213	24.6551	1.5156	3.61758e-07
10458046	D0H4S114	176.709	12.3925	373.355	31.4438	2.11283	2.22045e-16
10505623	D4Bwg0951e	125.734	4.07458	217.627	18.9604	1.73085	7.25324e-09
10471599	D730039F16Rik	43.5818	2.05324	74.7632	2.03146	1.71547	6.85938e-06
10498998	D930015E06Rik	120.826	8.75732	186.572	7.01071	1.54414	5.43283e-06
10405693	Dapk1	183.145	2.47251	296.817	7.56942	1.62067	1.15618e-07
10502359	Dapp1	57.3733	3.74799	87.2217	0.426313	1.52025	0.000191747
10365974	Dcn	2183.3	113.799	2988.59	6.20423	1.36884	4.67035e-07
10607156	Dcx	34.5725	3.71716	89.0341	5.6548	2.57529	3.37508e-14
10496727	Ddah1	168.662	7.13557	368.279	13.0369	2.18354	0
10496373	Ddit4l	121.45	10.968	226.676	15.5087	1.86642	2.95584e-11
10362701	Ddo	156.446	12.5666	268.15	6.74871	1.714	4.0607e-09
10571984	Ddx60	50.8164	5	83.6651	4.95138	1.64642	1.44267e-05
10424126	Depdc6	317.633	7.51597	474.345	28.0878	1.49337	3.75155e-06
10598251	Dgkk	38.3065	4.78284	69.3741	5.99527	1.81103	1.58568e-06
10510129	Dhrs3	229.535	11.5913	375.993	13.4846	1.63806	3.26114e-08
10401841	Dio2	345.126	15.8954	480.709	7.44714	1.39285	0.00010809
10598178	Disp1	156.873	9.09215	303.237	8.33889	1.93301	6.22835e-13
10578222	Dlc1	131.211	0.828254	239.939	6.23177	1.82866	1.04589e-10
10398319	Dlk1	219.666	47.1038	854.849	8.77545	3.89158	0
10543058	Dlx5	70.4501	4.44855	144.922	8.82237	2.05708	4.10827e-12
10558345	Dock1	171.029	1.47772	291.478	2.72297	1.70426	5.51425e-09
10356020	Dock10	47.7137	2.04513	75.5467	4.11234	1.58333	9.89984e-05
10599120	Dock11	51.242	2.43373	77.4146	2.4644	1.51076	0.000371848
10385118	Dock2	52.5964	4.19933	76.8494	2.85225	1.46112	0.000968063
10596583	Dock3	71.0087	0.874291	127.679	2.61207	1.79807	2.88821e-08
10591628	Dock6	194.944	2.92774	264.911	4.46747	1.3589	0.000757037
10520318	Dpp6	78.1421	2.46324	236.145	14.032	3.02199	0
10591816	Dpy19l1	122.89	4.68021	198.892	11.4021	1.61845	4.44461e-07
10495625	Dpyd	137.424	4.48034	231.111	14.2951	1.68175	2.86992e-08
10435793	Drd3	51.0697	1.93649	133.282	2.47385	2.6098	0
10584901	Dscaml1	42.7786	3.37801	90.4248	4.84417	2.11379	2.97966e-10
10368647	Dse	120.456	3.94356	173.694	0.70419	1.44197	0.000154407
10366043	Dusp6	421.985	29.4974	569.38	16.4925	1.34929	0.00031433
10504905	E130309F12Rik	212.296	4.27221	503.246	25.0175	2.37049	0
10375360	Ebf1	55.367	1.62375	80.6579	2.83487	1.45679	0.000988999
10356379	Ecel1	97.5062	2.74432	239.976	18.5783	2.46114	0
10405033	Ecm2	41.0045	3.74972	77.5986	0.913238	1.89244	1.24621e-07
10479165	Edn3	80.8146	3.13797	118.458	6.0694	1.4658	0.000283651
10579812	Ednra	101.243	1.54912	152.304	4.4856	1.50434	4.26299e-05
10422164	Ednrb	460.347	42.9252	613.592	87.1487	1.33289	0.000678814
10374777	Efemp1	410.343	43.7133	738.506	0.0591237	1.79973	5.13589e-13
10420457	Efha1	276.055	34.5364	387.379	15.7645	1.40326	8.87839e-05
10451786	Efhb	38.8969	7.9726	60.4732	4.53042	1.5547	0.000274422
10348194	Efhd1	52.982	5.90095	89.606	3.26564	1.69125	3.3689e-06
10518069	Efhd2	286.51	7.64226	485.442	9.46035	1.69432	1.28004e-09
10364722	Efna2	82.2473	5.94857	129.58	1.28444	1.57549	1.06468e-05
10600936	Efnb1	135.352	0.794729	201.758	9.41624	1.49062	2.57695e-05
10576911	Efnb2	148.28	2.05984	230.825	0.00839977	1.55668	1.98193e-06
10350749	EG433365	71.2636	7.09537	108.665	7.70415	1.52484	8.13817e-05
10552303	EG434172	62.4893	4.06311	92.7449	14.4684	1.48417	0.00053068
10570180	EG434280	111.974	0.219533	162.743	3.22885	1.4534	0.000139955
10536103	EG620639	86.289	9.56081	129.415	11.9717	1.49978	8.29531e-05
10523316	EG622744	93.318	2.97357	135.727	12.9358	1.45446	0.000282883
10552249	EG627844	474.736	1.71802	639.176	127.714	1.34638	0.000781264
10403021	EG629908	80.0902	4.54896	121.085	0.315364	1.51185	7.7601e-05
10572527	EG665858	293.472	37.7725	446.241	29.4451	1.52056	1.09987e-06
10394809	EG668645	211.667	0.520255	301.2	11.772	1.42299	9.62865e-05
10607848	Egfl6	63.1887	5.20793	144.462	0.014219	2.2862	4.21885e-15
10403842	Elmo1	130.058	14.7327	194.467	13.1954	1.49523	1.96352e-05
10407072	Elovl7	117.264	4.23031	187.302	10.6243	1.59727	1.14506e-06
10407327	Emb	577.998	16.984	961.445	27.9183	1.6634	1.22325e-10
10496359	Emcn	223.789	3.54005	338.088	62.1812	1.51075	1.059e-05
10437639	Emp2	173.791	6.84628	335.913	17.7485	1.93285	5.00045e-13
10446282	Emr1	71.4323	1.52613	142.778	10.441	1.99878	3.33236e-11
10360764	Enah	217.598	4.46771	353.264	25.1398	1.62347	8.01117e-08
10473240	Eno1	1564.96	34.0393	2222.92	114.681	1.42043	3.5717e-07
10604451	Enox2	210.589	7.55666	344.286	1.87832	1.63487	4.65553e-08
10368289	Enpp1	111.086	4.28059	158.533	4.71665	1.42712	0.000304527
10428619	Enpp2	120.371	9.15585	318.149	19.005	2.64306	0
10369102	ENSMUSG00000038594	117.97	9.22563	195.551	2.92438	1.65763	1.03433e-07
10604393	ENSMUSG00000053512	67.0583	1.20459	132.055	5.9427	1.96926	1.77048e-10
10426894	ENSMUSG00000058057	351.845	11.4567	533.59	63.658	1.51655	1.47613e-06
10417517	ENSMUSG00000058570	28.0821	4.4111	80.9342	5.23066	2.88206	8.88178e-16
10405876	ENSMUSG00000071302	57.5038	5.27133	84.1154	8.87519	1.46278	0.000816678
10419116	ENSMUSG00000072602	219.972	12.0004	321.832	49.7024	1.46306	3.91958e-05
10546803	ENSMUSG00000072853	89.1935	4.61575	132.999	2.07208	1.49113	9.49486e-05
10362102	ENSMUSG00000075295	75.4174	11.4991	108.997	4.93691	1.44525	0.000397534
10463070	Entpd1	148.3	3.02075	260.257	1.70535	1.75493	1.16123e-09
10447317	Epas1	420.596	3.01384	560.649	9.57194	1.33299	0.000608243
10362245	Epb4.1l2	290.456	1.69376	398.868	22.2801	1.37325	0.000323422
10458052	Epb4.1l4a	100.996	3.23333	174.169	9.93635	1.72452	2.69818e-08
10507990	Epha10	63.2399	3.34854	106.736	10.6827	1.68779	2.10516e-06
10355893	Epha4	158.133	20.8576	280.297	15.1425	1.77254	2.88708e-10
10503659	Epha7	107.191	1.62503	174.66	5.87557	1.62943	5.49142e-07
10526566	Ephb4	214.688	2.66082	291.649	15.7067	1.35847	0.000726748
10389990	Epn3	76.8273	3.51222	122.2	18.2718	1.59058	1.69055e-05
10506939	Eps15	478.747	32.8668	640.432	51.3505	1.33773	0.000424525
10355278	Erbb4	580.232	67.1413	930.243	8.5001	1.60323	1.5239e-09
10441093	Erg	72.1382	1.01026	117.718	9.13426	1.63184	4.97173e-06
10571114	Erlin2	601.038	26.9315	972.168	20.0838	1.61748	9.91034e-10
10367600	Esr1	191.932	10.2742	333.405	26.9587	1.7371	1.26005e-09
10584142	Ets1	95.5679	2.23551	136.524	2.27255	1.42856	0.000453491
10521515	Evc2	63.1685	3.4873	93.7859	13.1393	1.48469	0.000476842
10497590	Evi1	107.014	0.597227	181.945	14.8534	1.7002	5.26452e-08
10398267	Evl	202.802	1.02785	330.136	38.4856	1.62787	1.05334e-07
10428579	Ext1	513.998	1.48513	688.3	37.1311	1.33911	0.000362331
10368243	Eya4	132.913	1.51365	234.854	13.8319	1.76697	1.25636e-09
10515220	Faah	106.573	1.0773	159.943	7.32967	1.50078	4.05142e-05
10497265	Fabp4	43.0668	2.22901	72.6098	12.6198	1.68598	2.62088e-05
10465895	Fads2	955.854	67.9602	1644.77	27.7067	1.72073	1.51657e-13
10501456	Fam102b	646.895	57.4313	967.925	19.861	1.49626	2.20738e-07
10395155	Fam110c	50.4439	3.8135	81.3795	3.58114	1.61327	3.49328e-05
10604620	Fam122b	144.904	13.8298	204.773	1.02038	1.41316	0.000198928
10415806	Fam124a	110.781	7.47442	192.166	0	1.73465	8.49358e-09
10528527	Fam126a	203.117	5.09117	314.562	4.11697	1.54867	1.29579e-06
10350630	Fam129a	148.774	1.27342	231.963	24.9507	1.55917	2.48053e-06
10429216	Fam135b	85.3528	4.22937	122.286	7.90379	1.43271	0.000581436
10499095	Fam160a1	169.115	1.9465	242.468	2.06069	1.43375	9.25478e-05
10353794	Fam168b	446.192	6.08742	588.517	14.5858	1.31898	0.000883764
10473312	Fam171b	197.201	36.8993	270.336	10.149	1.37087	0.000258086
10392464	Fam20a	98.1285	1.87063	168.652	5.11107	1.71868	3.80788e-08
10500610	Fam46c	124.761	1.05569	195.581	7.86687	1.56765	2.47203e-06
10350506	Fam5c	40.0686	2.7044	107.269	5.4182	2.67714	2.22045e-16
10595953	Fam62c	128.237	2.01415	281.615	3.59023	2.19605	0
10570388	Fam70b	118.014	0.0674042	170.507	11.1093	1.4448	0.000168384
10582180	Fam92b	38.8015	7.01143	60.126	3.45464	1.54958	0.000340075
10558333	Fank1	73.7528	9.2314	104.481	3.94515	1.41663	0.00095871
10591127	Fat3	538.273	29.5115	815.746	3.03862	1.51549	1.99743e-07
10491732	Fat4	206.451	20.8051	384.805	14.7577	1.8639	3.15437e-12
10540085	Fbln2	361.196	0.261754	659.186	70.1636	1.82501	9.92317e-13
10458999	Fbn2	177.5	8.37151	294.803	17.4016	1.66087	2.79152e-08
10360070	Fcer1g	120.825	0.130398	176.141	9.19729	1.45782	0.000102511
10563085	Fcgrt	390.95	13.834	522.552	38.7436	1.33662	0.000668896
10434698	Fetub	77.008	3.18458	157.479	8.9901	2.04497	2.07212e-12
10407350	Fgf10	488.552	15.8312	799.671	11.8329	1.63682	1.04615e-09
10570982	Fgfr1	690.795	34.6035	995.26	36.6344	1.44075	2.76876e-06
10519983	Fgl2	63.1659	4.0532	102.475	8.67874	1.62231	1.15414e-05
10599736	Fhl1	258.72	1.62436	385.019	12.6249	1.48817	7.4548e-06
10603099	Figf	66.7023	12.7042	636.587	8.29192	9.54371	0
10412562	Flnb	468.997	18.7673	726.286	28.4666	1.5486	8.25951e-08
10397633	Flrt2	100.883	1.76111	143.192	6.38191	1.41938	0.000519332
10432439	Fmnl3	94.474	2.56678	133.558	0.530175	1.4137	0.000692265
10349947	Fmod	75.0982	3.33751	108.77	4.8778	1.44837	0.000533631
10501433	Fndc7	37.1039	4.25345	66.838	7.27628	1.80138	2.88104e-06
10566034	Folr1	182.168	1.16312	261.072	27.3682	1.43314	0.000107068
10588081	Foxl2	106.161	2.32566	154.469	9.06006	1.45504	0.000166587
10595911	Foxl2os	91.1806	2.35124	143	8.50196	1.56831	9.74832e-06
10546661	Foxp1	284.261	15.1584	392.157	8.13203	1.37956	0.000241501
10514088	Frem1	55.4135	3.05883	85.9546	2.61424	1.55115	0.000107692
10573066	Frem3	60.1435	0.542017	87.6249	3.8982	1.45693	0.000802035
10505568	Frmd3	31.3133	1.25623	60.7788	2.96164	1.94099	5.16675e-07
10486875	Frmd5	66.7326	0.819907	98.3416	10.7649	1.47367	0.000486239
10495596	Frrs1	59.5719	4.39724	88.362	9.70435	1.48328	0.000491835
10484307	Frzb	45.3973	1.61845	69.7064	6.02379	1.53548	0.000386357
10527158	Fscn1	108.72	1.40114	182.72	13.7024	1.68065	9.4437e-08
10435641	Fstl1	414.979	23.2929	581.892	74.5369	1.40222	7.51399e-05
10562211	Fxyd1	302.592	7.63368	483.334	21.9101	1.59731	6.63925e-08
10422760	Fyb	50.3397	3.5661	80.7469	2.84364	1.60404	4.39574e-05
10527936	Fzd1	343.912	28.6541	481.566	34.5001	1.40026	8.44638e-05
10381603	Fzd2	178.94	10.2258	244.539	13.9499	1.3666	0.000673843
10355152	Fzd5	246.233	12.6669	380.441	26.9356	1.54504	1.07925e-06
10453738	Fzd8	174.72	1.8465	265.376	14.1411	1.51886	5.41633e-06
10512807	Gabbr2	71.2308	6.3788	120.34	14.8193	1.68944	1.03679e-06
10385297	Gabra1	39.1722	4.90348	64.2871	3.31656	1.64114	5.86013e-05
10604961	Gabra3	248.569	19.5976	347.483	3.47291	1.39793	0.000148833
10504763	Galnt12	145.339	5.28942	225.567	0.710379	1.552	2.40298e-06
10413813	Galntl2	68.4724	1.98039	167.014	29.4295	2.43914	0
10578786	Galntl6	43.3473	2.64274	102.224	4.87739	2.35826	3.09086e-13
10439514	Gap43	176.911	3.41593	449.894	12.2628	2.54305	0
10388310	Garnl4	86.4557	10.2389	163.352	3.31698	1.88943	1.23602e-10
10409833	Gas1	137.492	1.95332	266.688	18.3291	1.93966	1.06204e-12
10553521	Gas2	104.6	0.511616	158.041	7.26624	1.5109	3.17974e-05
10577164	Gas6	436.418	12.2776	617.828	34.9723	1.41568	2.9894e-05
10487011	Gatm	180.132	4.92984	267.321	23.3591	1.48403	1.87146e-05
10496580	Gbp3	123.305	2.5633	235.84	6.29936	1.91265	4.67271e-12
10531987	Gbp4	69.2121	7.08257	155.502	26.2352	2.24675	1.06581e-14
10496569	Gbp6	120.743	9.38124	210.258	15.3765	1.74136	4.68549e-09
10404702	Gcnt2	111.447	5.6945	158.857	3.57019	1.42541	0.000307862
10373583	Gdf11	224.346	11.7265	330.855	1.3707	1.47475	1.41441e-05
10557470	Gdpd3	96.3361	27.4927	176.518	20.1778	1.83231	6.90215e-11
10363173	Gja1	930.257	61.3257	1476.02	34.5539	1.58668	4.81297e-10
10494548	Gja5	41.3252	9.39253	66.204	1.45576	1.60203	5.66076e-05
10466976	Gldc	706.736	48.1147	1057.61	4.32149	1.49648	1.75428e-07
10466886	Glis3	253.789	20.3421	351.39	19.3697	1.38457	0.000237053
10560015	Gm10179	346.251	8.74301	467.377	28.7594	1.34982	0.000519084
10407511	Gm10357	1035.63	31.0735	1325.84	37.6322	1.28022	0.000884368
10582918	Gm10715	164.26	38.5561	230.47	27.4333	1.40308	0.000105414
10582882	Gm10722	2530.18	251.232	3108	200.727	1.22837	0.00056478
10559694	Gm1079	70.9942	3.43118	122.824	7.18793	1.73006	2.57572e-07
10474102	Gm10801	184.417	37.3321	288.113	50.4936	1.56229	7.45963e-07
10582884	Gm11168	722.214	198.084	958.009	132.881	1.32649	6.68096e-05
10577361	Gm15319	309.491	37.8424	435.434	38.8343	1.40693	7.43337e-05
10582916	Gm17535	3095.56	356.736	3997.87	213.201	1.29148	2.17487e-06
10394926	Gm20472	105.95	0.417901	153.772	3.81151	1.45137	0.000177351
10577388	Gm20946	351.382	43.9768	470.918	40.9149	1.34019	0.000547412
10607950	Gm21748	120.57	10.2552	167.48	6.46712	1.38906	0.000664058
10608531	Gm21882	339.1	25.1607	488.089	52.3448	1.43937	2.60515e-05
10563983	Gm22130 /// Gm26389 /// Gm24566 /// Gm23687 /// Gm22111 /// Gm22393	41.0701	4.41795	62.1236	7.3965	1.51262	0.000894958
10476353	Gm22245	40.4054	6.37934	64.2444	5.01891	1.59	0.000139323
10564137	Gm22253	135.095	15.2534	189.153	27.2056	1.40015	0.000494389
10564041	Gm22255	242.953	32.2139	390.328	75.4124	1.6066	1.89631e-07
10563939	Gm22348	172.466	44.1934	249.73	10.5863	1.448	1.19317e-05
10564143	Gm22391	174.911	27.9241	272.658	48.5706	1.55883	1.50448e-06
10563993	Gm22510	258.266	31.535	384.795	67.0641	1.48992	1.05804e-05
10564035	Gm22909	243.423	31.7437	391.793	76.8774	1.60951	1.78175e-07
10563975	Gm23076	86.6541	12.3359	125.11	20.2988	1.44379	0.000465913
10564019	Gm23254	158.323	16.912	244.34	33.9304	1.54331	3.37215e-06
10552351	Gm23256	1533.65	19.83	2060.05	99.8544	1.34323	2.32963e-05
10563965	Gm23449	241.649	31.4773	346.77	62.2143	1.43502	7.66829e-05
10434285	Gm23612	1222.53	37.3712	1806.29	134.668	1.47749	6.65301e-08
10563931	Gm23660	70.7095	9.59247	104.887	12.4162	1.48335	0.000248433
10564135	Gm24100	171.415	29.2142	275.425	46.7771	1.60678	2.29632e-07
10563899	Gm24306	94.5874	10.992	146.653	28.4215	1.55045	2.47681e-05
10563923	Gm24657 /// Gm22996 /// Gm23922	182.06	26.2836	289.93	42.462	1.5925	3.43116e-07
10563943	Gm24799	123.473	13.2896	179.62	22.0729	1.45473	0.00010968
10564069	Gm25085	239.853	26.5885	390.54	69.6525	1.62825	8.39275e-08
10564089	Gm25089	241.445	21.2167	389.368	87.356	1.61266	3.10374e-07
10564005	Gm25175	74.03	13.2287	130.44	21.1617	1.76198	6.37076e-08
10564111	Gm25194	110.208	10.2877	169.859	35.9773	1.54125	2.37057e-05
10592531	Gm25401	90.4066	8.62811	146.635	13.956	1.62195	1.75483e-06
10563955	Gm25449	126.474	18.3953	204.123	45.5349	1.61396	1.06699e-06
10563935	Gm25461	185.68	27.1171	289.194	48.0506	1.55748	1.38695e-06
10563897	Gm25648	75.8781	10.7674	123.268	19.7271	1.62456	4.96607e-06
10417068	Gm25781	46.4866	7.29209	103.842	8.10668	2.23381	2.59437e-12
10425761	Gm25990	971.17	31.1796	1445.78	99.7745	1.4887	9.80995e-08
10564015	Gm26200	62.1938	5.85092	105.483	17.3192	1.69603	2.41957e-06
10564027	Gm26283	243.81	22.1192	389.013	87.7103	1.59556	5.72322e-07
10564023	Gm26366	168.4	22.6142	246.764	52.587	1.46534	6.66447e-05
10564033	Gm26432	150.452	19.2781	245.942	39.315	1.63469	1.53523e-07
10563915	Gm26498	64.4766	6.66897	96.8458	12.6404	1.50203	0.000249777
10608606	Gm28203	357.698	19.3782	494.745	42.7946	1.38314	0.000164744
10376208	Gm2a	538.834	11.1357	744.978	28.3361	1.38257	6.1964e-05
10419122	Gm3633	304.905	36.8648	457.51	63.2564	1.5005	3.45695e-06
10399671	Gm4120	164.889	4.66527	227	1.9209	1.37668	0.000556194
10536111	Gm42117	74.1005	4.8206	123.37	14.1674	1.6649	1.77329e-06
10505543	Gm428	89.9968	6.59543	132.094	2.47605	1.46776	0.000169546
10399642	Gm6838	121.349	0.781146	168.946	4.09364	1.39223	0.00067134
10536044	Gm7682	93.318	2.97357	135.727	12.9358	1.45446	0.000282883
10405149	Gm904	49.7295	2.26214	74.8731	9.63431	1.50561	0.000602127
10584252	Gm9513	155.445	35.7858	227.797	25.1719	1.46545	1.49097e-05
10419119	Gm9611	312.76	38.6936	443.58	62.9984	1.41828	6.58547e-05
10466735	Gm967	298.303	21.731	509.968	1.13486	1.70956	4.37742e-10
10346611	Gm973	46.831	3.29427	75.286	2.07683	1.60761	5.62378e-05
10442254	Gm9818	342.971	18.0417	460.663	16.6035	1.34315	0.000593241
10530944	Gnrhr	90.7151	0.298454	312.08	33.418	3.44022	0
10604576	Gpc3	1596.66	216.082	2784.72	44.4589	1.74409	0
10604564	Gpc4	618.05	43.3195	848.847	49.3358	1.37343	6.15228e-05
10416974	Gpc6	194.088	9.31198	288.565	33.8715	1.48677	1.68894e-05
10571815	Gpm6a	385.844	37.5266	570.579	19.7615	1.47878	2.62676e-06
10603151	Gpm6b	500.091	3.27862	924.991	43.9469	1.84965	1.62093e-14
10445268	Gpr116	241.905	4.17228	436.553	2.55508	1.80465	2.53968e-11
10529957	Gpr125	141.975	1.51141	237.329	8.83464	1.67163	3.55944e-08
10600024	Gpr50	328.191	29.338	751.063	48.0943	2.28849	0
10397645	Gpr65	38.1829	5.05098	63.2922	3.4164	1.6576	4.62537e-05
10374998	Gpr75	91.8617	0.420084	149.727	8.36841	1.62992	1.31312e-06
10382435	Gprc5c	150.565	10.9628	207.597	12.2475	1.37879	0.000601719
10412207	Gpx8	328.243	15.9862	453.478	16.2227	1.38153	0.000180467
10508052	Grik3	1441.67	64.1917	2071	17.197	1.43653	2.03331e-07
10540509	Grm7	69.1665	9.10178	117.659	8.81245	1.7011	5.55055e-07
10381588	Grn	736.278	38.6453	1014.25	51.9263	1.37754	3.66003e-05
10456353	Grp	46.6007	3.08693	76.8872	2.89612	1.64991	2.17907e-05
10370000	Gstt1	174.967	6.55534	264.36	7.59955	1.51091	6.53152e-06
10498952	Gucy1a3	76.4368	5.85783	126.718	0.193805	1.65781	1.26346e-06
10346000	Gulp1	54.2541	1.56802	88.1048	0.644914	1.62393	2.01458e-05
10502801	H28	46.2796	0.239769	69.2629	1.90441	1.49662	0.000750213
10450154	H2-Aa	151.791	8.91767	839.113	135.865	5.52807	0
10444291	H2-Ab1	114.313	4.08076	570.502	143.409	4.99071	0
10384145	H2afv	295.062	23.3524	457.491	25.3791	1.55049	4.29292e-07
10444780	H2-D1	553.51	3.47518	808.231	59.8191	1.46019	2.75684e-06
10444236	H2-DMb2	80.7239	5.68688	151.516	5.97626	1.87696	5.35107e-10
10450161	H2-Ea	68.8531	1.0948	410.39	55.2968	5.96037	0
10444298	H2-Eb1	134.044	0.28891	615.45	143.669	4.59141	0
10450075	H2-K1	624.022	5.48511	1179.88	258.077	1.89076	3.55271e-15
10444824	H2-Q6	216.235	64.6918	355.536	98.2646	1.64421	2.24222e-08
10444830	H2-Q7	784.337	1.22133	1200.69	72.5591	1.53084	2.89434e-08
10450682	H2-T23	146.829	2.36329	201.025	17.0183	1.36911	0.000987911
10450675	H2-T24	73.0159	3.4486	110.202	1.19895	1.50929	0.00011763
10562166	Hamp2	72.2455	8.36371	104.359	9.20584	1.44451	0.000594952
10375051	Hba-a1	3018.34	47.2266	3960.45	212.875	1.31213	1.09128e-06
10375058	Hba-a2	2379.46	92.3317	3227.5	170.88	1.3564	5.42191e-07
10566254	Hbb-b1	4053.44	81.384	5682.09	142.21	1.4018	2.20446e-12
10566258	Hbb-b2	3809.37	86.0114	5361	137.943	1.40732	4.97957e-12
10399897	Hbp1	452.685	51.2927	620.85	38.5197	1.37148	0.000109007
10407337	Hcn1	57.9873	2.79363	127.835	22.9731	2.20454	1.245e-12
10487238	Hdc	50.3432	0.970822	74.6586	0.254063	1.48299	0.000737794
10354598	Hecw2	95.4392	0.582407	136.088	0.96417	1.42592	0.000491393
10404059	Hist1h1c	163.552	16.6589	223.213	0.483653	1.36479	0.000663904
10408212	Hist1h1e	142.956	4.91643	204.468	8.54652	1.43028	0.000148103
10404053	Hist1h2bc	439.22	24.5569	848.647	33.3291	1.93217	4.44089e-16
10494388	Hist2h2be	99.5301	15.2191	158.725	0.359818	1.59474	1.4298e-06
10545588	Hk2	76.6105	9.24511	123.804	13.9267	1.61602	5.00335e-06
10358549	Hmcn1	163.371	2.95784	223.955	4.61647	1.37084	0.000682297
10494643	Hmgcs2	328.031	10.2909	528.407	18.1144	1.61085	2.51862e-08
10571840	Hpgd	68.9723	0.478908	141.108	13.4688	2.04587	1.12357e-11
10531737	Hpse	76.4925	3.5275	151.716	4.05832	1.98341	2.03853e-11
10531919	Hsd17b11	427.558	40.4356	591.042	14.894	1.38237	8.40155e-05
10359917	Hsd17b7	134.191	3.87538	197.641	30.528	1.47283	7.68938e-05
10509280	Hspg2	190.373	4.19343	258.884	10.6186	1.35988	0.000774914
10553403	Htatip2	108.803	2.78312	161.853	1.38274	1.48758	5.33289e-05
10593233	Htr3a	67.5715	0.851428	123.853	7.43571	1.83292	1.56771e-08
10357288	Htr5b	74.6466	1.78822	129.064	27.047	1.729	5.9758e-07
10558150	Htra1	417.937	6.3371	617.739	16.2259	1.47807	2.67637e-06
10507520	Hyi	124.884	0.993719	173.221	2.47718	1.38706	0.00072167
10404975	Id4	1414.06	98.7996	1801.74	69.8953	1.27416	0.000580835
10360391	Ifi203	49.562	1.9124	92.8577	20.8906	1.87357	1.80948e-07
10579347	Ifi30	263.062	30.8314	357.479	11.9967	1.35891	0.000420052
10483110	Ifih1	114.831	16.2356	178.833	6.40715	1.55736	2.93263e-06
10462618	Ifit3	51.8608	8.23469	79.337	2.79314	1.52981	0.000160571
10569017	Ifitm3	1202.95	44.7265	1719.59	103.323	1.42948	8.06772e-07
10569344	Igf2	103.961	4.9747	147.271	19.2795	1.4166	0.000670001
10347277	Igfbp2	242.311	1.84624	342.517	16.3929	1.41354	0.000111695
10381096	Igfbp4	705.03	31.6226	1231.88	13.8194	1.74727	3.55049e-13
10355500	Igfbp5	3013.04	112.548	3680.06	196.304	1.22138	0.000400455
10530841	Igfbp7	459.095	30.7188	665.404	34.8072	1.44938	6.09834e-06
10403034	Igh	132.635	14.8283	193.378	6.6434	1.45798	5.77174e-05
10403060	Ighv1-72	103.093	9.02562	156.385	1.9963	1.51693	2.2532e-05
10455961	Iigp1	43.2202	4.63254	85.9679	15.9181	1.98907	1.49573e-08
10376326	Iigp2	73.855	5.42683	114.198	3.3811	1.54624	4.00535e-05
10383717	Inpp5j	126.088	5.35239	222.739	4.28768	1.76653	1.37872e-09
10476814	Insm1	210.223	11.0863	404.046	12.4793	1.92198	2.94653e-13
10594044	Islr	478.363	21.4406	797.175	20.8428	1.66647	2.65449e-10
10476560	Ism1	64.8319	4.91915	111.298	5.73462	1.71672	6.28294e-07
10449266	Itfg3	336.329	35.7973	505.231	9.00407	1.50219	1.4908e-06
10480090	Itga8	65.8409	0.146724	100.767	3.50082	1.53046	0.000102625
10590031	Itga9	91.8741	2.25625	134.742	6.65789	1.4666	0.000186845
10473281	Itgav	472.647	1.14321	686.378	44.2528	1.4522	5.9028e-06
10435305	Itgb5	750.173	34.5903	1237.18	93.4704	1.6492	7.35887e-11
10469151	Itih5	296.41	26.87	406.406	30.6188	1.3711	0.000298078
10606369	Itm2a	221.048	11.2311	408.164	2.84709	1.8465	6.04827e-12
10540408	Itpr1	420.267	24.6735	610.915	8.78691	1.45364	6.38584e-06
10443131	Itpr3	97.1427	2.38605	158.435	0.985611	1.63095	8.43706e-07
10488060	Jag1	169.75	8.22106	250.154	13.6542	1.47366	2.54031e-05
10521481	Jakmip1	116.713	13.853	170.752	13.8141	1.463	7.85784e-05
10591967	Jam3	282.562	10.9713	378.941	14.54	1.34109	0.000866384
10514576	Kank4	48.9274	1.48653	88.5698	8.98603	1.81023	3.8439e-07
10495199	Kcna10	45.4461	4.34918	71.6254	3.748	1.57605	0.000129035
10492402	Kcnab1	124.332	7.36058	176.404	23.1091	1.41881	0.000387631
10582146	Kcng4	51.6474	1.11644	101.344	11.8126	1.96222	4.43971e-09
10400989	Kcnh5	40.7419	0.893954	81.9695	3.5519	2.01192	7.9277e-09
10381994	Kcnh6	90.1663	2.51004	196.405	0.97324	2.17825	1.11022e-15
10529937	Kcnip4	34.3322	1.5989	106.036	3.17823	3.08853	0
10382321	Kcnj2	39.3721	3.58069	68.1782	6.02625	1.73164	9.33366e-06
10592061	Kcnj5	34.9509	5.14192	90.0764	0.155372	2.57723	1.82077e-14
10360972	Kcnk2	198.592	6.5903	331.639	34.0872	1.66995	1.95418e-08
10493555	Kcnn3	325.046	56.4728	450.416	15.9593	1.3857	8.30989e-05
10499168	Kirrel	153.126	3.38708	225.527	17.0129	1.47282	3.63184e-05
10364550	Kiss1r	101.479	2.36982	156.672	4.66382	1.54388	1.22217e-05
10366052	Kitl	98.4806	7.08584	140.506	11.5277	1.42674	0.00045628
10394971	Klf11	125.56	13.4388	174.523	6.05194	1.38996	0.000539799
10355141	Klf7	206.364	3.75332	322.214	3.68229	1.56139	7.96891e-07
10434302	Klhl24	390.665	45.2529	544.456	14.3386	1.39367	6.11829e-05
10399337	Klhl29	188.301	2.33058	265.778	2.02752	1.41145	0.000157648
10438445	Klhl6	46.3948	0.858226	84.4415	0.0816499	1.82007	3.44341e-07
10552546	Klk1	314.458	3.2515	1144.96	106.789	3.64106	0
10552587	Klk1b21	100.511	6.40718	241.68	36.2327	2.4045	0
10552604	Klk1b24	35.8652	1.14354	77.3598	14.3939	2.15696	1.96679e-09
10552613	Klk1b4	67.9514	10.7123	99.7954	20.2933	1.46863	0.000590728
10552618	Klk1b5	38.569	4.0246	83.6491	17.6595	2.16882	6.8807e-10
10558548	Kndc1	85.25	0.923109	123.694	12.1838	1.45095	0.000419519
10420657	Kpna3	1203.7	17.3156	1531.2	80.6299	1.27207	0.000997613
10440717	Krtap16-8	304.709	19.1936	435.347	36.0386	1.42873	4.53407e-05
10440729	Krtap7-1	44.863	2.64089	76.9073	20.2367	1.71427	2.4024e-05
10388914	Ksr1	132.996	4.1917	184.376	7.83591	1.38632	0.00065082
10605113	L1cam	52.5006	5.05613	87.157	0.185134	1.66012	8.12042e-06
10368409	Lama2	160.092	3.81296	231.731	12.4519	1.44749	7.00065e-05
10588942	Lamb2	384.038	4.00648	563.762	21.2874	1.46799	5.37977e-06
10508663	Laptm5	313.485	17.1711	502.644	68.5234	1.60341	7.19221e-08
10579744	Large	171.83	18.0357	239.717	8.23758	1.39508	0.000246949
10420413	Lats2	103.968	3.7755	145.603	8.18919	1.40046	0.000806085
10478048	Lbp	711.13	24.3249	947.664	130.081	1.33262	0.000371656
10529875	Ldb2	162.603	8.14218	250.198	17.1314	1.5387	3.13922e-06
10549097	Ldhb	196.122	23.0644	267.551	18.9124	1.36421	0.000538157
10517579	Ldlrad2	44.2598	2.2385	103.322	5.80216	2.33444	4.6918e-13
10506298	Leprot	171.245	0.715862	258.31	12.4151	1.50843	8.00145e-06
10474419	Lgr4	432.056	32.4701	626.322	3.1177	1.44963	6.46247e-06
10357965	Lgr6	176.014	13.6861	245.229	11.3957	1.39323	0.000285017
10406676	Lhfpl2	175.903	10.5891	301.73	5.94496	1.71532	2.98653e-09
10471833	Lhx2	193.077	4.61681	324.301	15.1421	1.67965	1.11145e-08
10442069	Lix1	141.334	13.0761	226.717	21.5168	1.60412	4.34215e-07
10353871	Lman2l	418.431	32.7089	561.262	6.8119	1.34135	0.00040273
10566723	Lmo1	326.367	20.3709	597.096	2.43192	1.82952	8.79741e-13
10416800	Lmo7	123.731	16.2322	210.357	0.955767	1.70011	1.20043e-08
10608549	LOC100039857	304.363	8.6048	425.003	45.2165	1.39637	0.000165808
10608452	LOC100040134	455.567	20.0667	652.079	59.3267	1.43136	1.61921e-05
10608346	LOC100040364	141.775	17.5177	208.557	37.5933	1.47104	6.31864e-05
10608295	LOC100041587	430.607	13.1482	596.799	65.5751	1.38595	0.000118057
10608628	LOC100041906	107.489	14.0278	172.743	16.3712	1.60708	9.52127e-07
10608342	LOC100042280	157.925	18.6185	224.103	26.5723	1.41904	0.000170752
10444814	LOC100044307	132.975	13.9785	215.166	24.8094	1.61809	3.4223e-07
10608327	LOC382133	349.601	12.6108	492.519	44.687	1.4088	7.43947e-05
10467826	LOC545291	54.799	4.6276	85.27	6.59512	1.55605	0.000102543
10608222	LOC621831	291.988	17.4524	420.817	56.5071	1.44121	4.31208e-05
10414736	LOC640552	142.827	2.94567	222.33	11.0334	1.55664	2.35205e-06
10608361	LOC665346	135.771	14.4927	188.948	21.1059	1.39167	0.000542411
10608371	LOC665406	108.219	13.3025	169.353	19.7959	1.56491	4.59665e-06
10536090	LOC665755	68.0978	6.95772	98.4527	0.740038	1.44575	0.000616514
10513256	Lpar1	252.337	17.8413	431.696	10.0497	1.71079	1.0326e-09
10601412	Lpar4	206.69	15.6632	407.71	28.0974	1.97257	3.57492e-14
10406031	Lpcat1	250.32	16.9479	352.317	7.28257	1.40747	0.000112745
10573939	Lpcat2	84.2065	2.17992	131.361	8.50447	1.55999	1.83616e-05
10502772	Lphn2	76.478	15.0885	122.635	15.181	1.60354	4.57487e-06
10522749	Lphn3	350.624	9.73198	559.1	13.5418	1.59459	3.70367e-08
10399478	Lpin1	238.576	22.5088	369.113	1.52434	1.54715	7.82139e-07
10483439	Lrp2	255.895	7.68529	368.517	7.13383	1.44011	3.96117e-05
10464504	Lrp5	488.984	13.9403	670.606	42.5489	1.37143	0.000124368
10548701	Lrp6	587.138	18.4522	885.96	6.87042	1.50895	2.12543e-07
10408280	Lrrc16a	140.865	6.18441	204.89	5.88393	1.45451	6.90378e-05
10510053	Lrrc38	35.7466	0.192397	100.91	0.593339	2.82292	0
10484503	Lrrc55	56.7443	1.05667	83.972	1.97057	1.47983	0.000547236
10396314	Lrrc9	124.631	5.96105	182.906	12.6862	1.46759	6.90861e-05
10540401	Lrrn1	444.417	42.8507	1168.62	10.5543	2.62955	0
10458247	Lrrtm2	67.6906	4.70862	120.225	9.62571	1.7761	8.91314e-08
10369752	Lrrtm3	424.296	16.5079	713.323	6.11679	1.68119	2.44426e-10
10435752	Lsamp	143.127	1.11592	218.64	11.6328	1.52759	6.50338e-06
10446928	Ltbp1	146.43	11.5686	282.706	0.00303733	1.93065	7.78488e-13
10365983	Lum	294.716	7.96922	484.875	24.6459	1.64523	1.00586e-08
10429564	Ly6a	154.14	6.60395	342.728	43.8391	2.22348	0
10429573	Ly6c1	210.624	22.5771	282.848	19.8761	1.3429	0.000982083
10404606	Ly86	208.118	14.0896	338.488	43.3147	1.62643	1.00033e-07
10503098	Lyn	102.128	5.81112	143.763	7.34349	1.40768	0.000664073
10429515	Lynx1	194.282	4.96533	295.578	24.1936	1.52139	4.43777e-06
10360914	Lyplal1	260.205	20.7088	369.177	33.0923	1.41879	8.39758e-05
10372652	Lyz1	52.8011	3.03887	78.0396	3.51655	1.47799	0.000698357
10372648	Lyz2	118.671	9.81611	203.569	12.568	1.71541	1.27613e-08
10452030	M6prbp1	234.521	9.07115	333.183	12.3177	1.42069	8.74748e-05
10516103	Macf1	369.652	8.62983	519.906	3.30168	1.40647	5.88667e-05
10408812	Mak	40.1772	0.208376	61.3508	1.38434	1.527	0.00069238
10424113	Mal2	276.26	3.34898	372.976	16.5618	1.35009	0.00070156
10465244	Malat1	2028.19	2.11578	2567.02	50.9798	1.26567	0.000294749
10466712	Mamdc2	787.636	60.006	1252.94	2.64015	1.59076	8.79313e-10
10599962	Mamld1	91.2157	1.75876	160.73	3.04273	1.76208	1.30732e-08
10369154	Man1a	121.445	10.0129	184.864	3.83136	1.52221	1.04502e-05
10496302	Manba	259.968	21.7668	354.269	14.8743	1.36274	0.000441136
10557459	Mapk3	415.66	13.7231	572.879	7.56173	1.37824	0.000124533
10458983	March3	102.865	0.692494	202.194	20.6192	1.96563	2.82641e-12
10438708	Masp1	193.857	4.88659	271.428	22.8611	1.40015	0.000249402
10423599	Matn2	308.54	0.45168	443.907	10.1555	1.43873	2.8912e-05
10457022	Mbp	125.094	0.0537591	233.391	28.7619	1.86573	5.1378e-11
10458731	Mcc	138.374	4.96409	234.119	5.92678	1.69193	1.70533e-08
10574451	mCG_21548	77.5008	4.20026	131.79	16.5781	1.7005	4.9712e-07
10406334	Mctp1	177.935	21.2396	398.223	22.0156	2.23802	0
10536472	Mdfic	157.937	9.89937	219.969	0.0641902	1.39277	0.000346875
10485070	Mdk	212.725	12.4397	338.812	22.0043	1.59273	2.41987e-07
10366554	Mdm1	97.4055	6.03205	140.576	5.45001	1.44321	0.000275724
10384504	Meis1	107.029	5.706	160.139	14.2847	1.49621	4.96241e-05
10486041	Meis2	121.186	7.0388	172.695	13.2158	1.42504	0.000272572
10426891	Mettl7a1	952.324	38.7793	1741.48	145.813	1.82866	2.22045e-16
10376778	Mfap4	86.3765	3.21554	125.164	11.1445	1.44905	0.000401222
10492499	Mfsd1	444.992	31.2152	659.879	28.2807	1.4829	1.60941e-06
10608484	MGC107098	281.982	19.9216	389.798	39.23	1.38235	0.000265314
10561187	Mia1	205.733	2.79022	369.405	27.857	1.79555	9.92044e-11
10550501	Mill2	57.3149	3.34937	86.8187	8.00228	1.51477	0.000258699
10564233	Mir344	146.011	0.932811	254.292	10.7747	1.7416	2.22609e-09
10564235	Mir344-2	152.541	0.974584	265.716	11.3081	1.74193	1.89075e-09
10602221	Mir680-2	404.956	28.4972	606.201	48.9923	1.49696	1.42342e-06
10431326	Mlc1	910.705	47.3048	1512.28	132.845	1.66056	1.25064e-11
10535331	Mmd2	178.089	0.818659	302.228	34.4025	1.69706	1.00538e-08
10503448	Mmp16	143.88	28.9795	228.085	8.05451	1.58524	2.63086e-07
10573924	Mmp2	144.234	5.26632	206.619	4.38251	1.43253	0.000131093
10539433	Mobkl1b	76.528	2.15585	109.114	0.951921	1.42581	0.000873518
10512022	Mobkl2b	80.5155	7.03262	116.893	6.90093	1.45181	0.000376891
10531994	Mpa2l	149.639	17.0295	279.71	6.49381	1.86923	7.26885e-12
10461721	Mpeg1	170.463	4.5598	336.035	27.1319	1.97131	1.27676e-13
10358982	Mr1	238.076	20.3762	323.463	29.3218	1.35866	0.000627825
10469358	Mrc1	58.9112	2.29017	116.151	9.43767	1.97164	7.59137e-10
10381898	Mrc2	220.335	0.322324	337.756	14.5778	1.53293	2.09973e-06
10461614	Ms4a6c	41.3827	3.29549	69.8376	6.83659	1.6876	1.99722e-05
10600836	Msn	440	15.4049	582.122	12.0497	1.323	0.000770083
10598075	mt-Ta	731.686	62.6405	1019.99	164.676	1.39403	3.27212e-05
10598089	mt-Te	611.244	53.1376	993.253	135.067	1.62497	1.06738e-09
10598091	mt-Tp	545.729	15.2522	729.535	86.1842	1.33681	0.000451651
10598073	mt-Tq	802.828	81.9243	1042.49	113.092	1.29853	0.000720302
10598057	mt-Tr	85.3138	10.5022	125.28	32.1528	1.46847	0.000612812
10423293	Myo10	233.009	16.9607	411.346	35.3847	1.76537	1.86974e-10
10570029	Myo16	95.9364	0.82532	134.57	9.56874	1.4027	0.000987041
10586781	Myo1e	473.479	17.3034	715.735	16.5096	1.51165	4.03187e-07
10436636	Ncam2	81.1896	4.05575	301.66	7.77743	3.7155	0
10427336	Nckap1l	132.81	8.12887	186.014	3.57556	1.4006	0.00039651
10399265	Ncoa1	372.166	13.9386	557.371	2.80055	1.49764	1.67504e-06
10476819	Ncrna00153	215.638	12.747	314.452	9.78439	1.45824	2.65598e-05
10553833	Ndn	1951.23	50.511	2499.87	70.6438	1.28118	0.000163024
10429140	Ndrg1	234.652	4.56666	358.01	35.1935	1.52571	2.96663e-06
10480275	Nebl	197.653	4.36754	290.681	3.37432	1.47067	2.09578e-05
10511665	Necab1	53.7922	3.34327	83.3223	1.7112	1.54897	0.000124184
10416175	Nefl	41.1327	8.90768	121.169	24.8508	2.94579	0
10421100	Nefm	46.8892	9.91079	86.069	11.7747	1.83558	1.3431e-07
10497051	Negr1	457.338	13.5846	623.684	10.2626	1.36373	0.000172929
10493114	Nes	98.1178	4.93917	180.008	9.11075	1.83461	5.01616e-10
10373680	Neurod4	22.2261	1.53038	104.939	4.59493	4.72144	0
10506031	Nfia	502.13	26.7986	688.04	27.189	1.37024	0.000109558
10514049	Nfib	592.794	45.2923	824.473	30.5893	1.39082	3.10622e-05
10580191	Nfix	1237.84	89.0015	1711.85	52.7025	1.38294	5.90991e-06
10390175	Ngfr	71.9401	4.2597	141.562	1.75863	1.96778	7.04152e-11
10403584	Nid1	181.353	0.904248	297.358	10.3758	1.63966	5.91062e-08
10490551	Nkain4	159.461	1.10545	220.779	12.49	1.38453	0.000504406
10400474	Nkx2-1	222.782	18.8989	371.903	9.03559	1.66935	8.67129e-09
10488366	Nkx2-2	60.415	2.55627	102.56	10.6376	1.69759	2.136e-06
10488362	Nkx2-4	152.144	0.745847	241.819	13.9648	1.58941	6.32766e-07
10477986	Nnat	603.285	4.66579	5870.23	35.4196	9.73045	0
10481056	Notch1	279.712	3.26734	420.656	12.902	1.50389	3.4286e-06
10494595	Notch2	482.807	28.375	683.233	31.8064	1.41513	2.12765e-05
10352969	Npbwr1	67.8523	0	160.144	2.1879	2.36018	0
10539574	Npm3-ps1	194.303	17.1373	295.217	21.3258	1.51937	3.8051e-06
10502240	Npnt	154.987	15.9445	232.988	8.51209	1.50327	8.97991e-06
10404496	Nqo2	162.738	12.8286	258.784	12.4671	1.59019	4.19515e-07
10600707	Nr0b1	34.036	2.44915	744.976	56.9944	21.8879	0
10458569	Nr3c1	247.521	12.314	460.43	4.7117	1.86016	1.69464e-12
10572949	Nr3c2	173.741	31.6877	235.276	15.2779	1.35418	0.000571386
10482237	Nr5a1	65.8903	1.13903	185.201	28.081	2.81075	0
10429754	Nrbp2	289.696	15.1334	397.333	36.5177	1.37155	0.00036444
10408359	Nrsn1	264.923	14.1277	495.201	23.6749	1.86922	7.52953e-13
10365817	Ntn4	158.408	2.71075	236.285	9.5988	1.49163	1.63909e-05
10349782	Nuak2	103.337	4.39356	153.479	3.31482	1.48523	6.77424e-05
10388532	Nxn	794.489	38.5801	1184.26	33.3881	1.49059	1.66216e-07
10535524	Ocm	39.4492	0.173593	155.607	19.4122	3.9445	0
10578649	Odz3	478.051	37.8719	646.198	13.9026	1.35173	0.000215655
10556076	Olfml1	138.319	17.83	248.434	1.24044	1.79609	1.69641e-10
10484733	Olfr1174	182.621	16.3736	267.76	6.09145	1.46621	2.33816e-05
10515828	Olfr1335	91.0523	3.48212	127.857	0.921536	1.40421	0.000965407
10559784	Olfr1347	72.2442	1.72591	104.721	3.7645	1.44955	0.000579436
10385774	Olfr1371	82.6926	3.51698	125.656	11.1001	1.51956	6.73004e-05
10385768	Olfr1373	82.0685	4.68185	123.429	14.0836	1.50397	0.000115709
10375791	Olfr1376-ps1	73.0674	0.251003	111.533	8.16866	1.52644	8.63793e-05
10419723	Olfr1507	40.9618	3.68917	83.5088	4.28638	2.0387	3.27928e-09
10419719	Olfr1508	64.851	10.9455	177.206	21.684	2.73251	0
10598105	Olfr239	119.499	13.046	171.282	26.0295	1.43334	0.000270274
10386185	Olfr331	136.414	24.9523	185.994	7.86522	1.36345	0.000641453
10537817	Olfr441	69.8089	7.8028	101.455	3.093	1.45333	0.000471814
10537805	Olfr447	65.8182	5.84641	94.4637	0.162874	1.43522	0.000897204
10373651	Olfr814	606.559	6.60729	791.479	60.5813	1.30487	0.000979037
10436828	Olig1	100.299	1.93208	150.631	6.96195	1.50182	4.8951e-05
10429859	Oplah	120.05	0.674137	167.181	9.71338	1.3926	0.000720095
10479685	Oprl1	57.1275	1.09284	85.9277	0.107864	1.50414	0.000302895
10479833	Optn	132.609	8.70184	191.154	6.72395	1.44149	0.000116125
10589940	Osbpl10	117.411	2.66956	192.874	10.4363	1.64272	2.30313e-07
10473058	Osbpl6	148.662	1.56967	247.811	9.46918	1.66695	3.64697e-08
10528972	Otof	58.7405	4.28294	90.6249	9.07929	1.5428	0.000121415
10512594	OTTMUSG00000007017	95.2732	0.0916282	133.564	0.714893	1.40191	0.00093621
10414744	OTTMUSG00000015208	107.343	2.38777	150.742	1.22403	1.4043	0.000638709
10419356	Otx2	274.196	1.63914	395.623	33.5869	1.44285	3.83839e-05
10476192	Oxt	431.465	4.53641	834.294	14.6474	1.93363	4.44089e-16
10498367	P2ry13	132.975	3.09119	193.693	9.5451	1.45661	8.00435e-05
10498350	P2ry14	58.6895	2.16019	89.1537	2.62847	1.51907	0.000194505
10416371	P2ry5	276.397	12.4471	427.953	7.86363	1.54833	6.0633e-07
10555118	Pak1	149.039	14.625	362.507	0.446383	2.4323	0
10488033	Pak7	58.1579	5.19963	147.074	14.8407	2.52887	0
10606600	Pcdh19	139.626	10.0852	239.55	15.079	1.71566	6.55287e-09
10521972	Pcdh7	131.463	2.09233	310.849	20.0394	2.36454	0
10455108	Pcdhb16	148.661	3.20077	215.742	8.86944	1.45124	7.10418e-05
10519770	Pclo	228.044	5.83414	408.388	3.14799	1.79083	6.2121e-11
10534862	Pcolce	170.323	1.13666	233.326	2.03644	1.3699	0.000655843
10587880	Pcolce2	38.4121	1.80299	79.4981	0.648613	2.06961	3.10106e-09
10553967	Pcsk6	115.853	2.80738	205.005	13.5788	1.76952	2.26834e-09
10555510	Pde2a	87.0722	0.243105	128.425	4.03886	1.47493	0.000173901
10492689	Pdgfc	139.049	3.36632	235.837	23.5066	1.69608	1.97365e-08
10522503	Pdgfra	312.487	15.0945	426.562	7.29746	1.36506	0.000334864
10456046	Pdgfrb	151.914	1.3569	218.071	14.7435	1.43549	0.000120108
10518147	Pdpn	418.079	2.26266	693.07	66.2688	1.65775	1.2439e-09
10392221	Pecam1	139.303	0.52334	207.699	21.3411	1.49098	2.89068e-05
10536294	Peg10	913.82	106.446	1586.52	13.6799	1.73615	5.50671e-14
10367945	Phactr2	298.577	23.238	488.351	27.5451	1.63559	1.22479e-08
10607499	Phex	46.1664	2.69916	102.977	7.25198	2.23057	5.20939e-12
10439710	Phldb2	82.7834	1.41548	121.249	1.30111	1.46466	0.000264294
10470959	Phyhd1	233.95	15.1157	356.876	26.662	1.52544	2.43149e-06
10582378	Piezo1	160.727	1.59569	224.113	16.9174	1.39437	0.00039011
10467578	Pik3ap1	116.094	3.89342	187.047	4.20413	1.61117	6.84048e-07
10411782	Pik3r1	526.683	21.0197	795.736	21.8108	1.51085	2.85843e-07
10519951	Pion	56.1616	0.345192	83.2647	0.801748	1.48259	0.00052879
10480347	Pip4k2a	125.941	4.33822	242.086	4.65617	1.92222	2.69895e-12
10603087	Pir	66.2265	0.887538	101.551	3.21225	1.53338	9.26972e-05
10392347	Pitpnc1	225.411	21.6487	349.959	16.6464	1.55254	7.68274e-07
10495976	Pitx2	152.471	6.82295	301.973	24.6595	1.98053	1.27454e-13
10461093	Pla2g16	178.091	10.7621	271.874	29.2058	1.5266	4.58856e-06
10517655	Pla2g5	176.932	5.91579	244.602	4.32948	1.38246	0.000418085
10445293	Pla2g7	667.973	78.4173	1146.25	51.8351	1.71602	1.90514e-12
10498448	Plch1	97.1158	4.64234	150.371	12.2599	1.54837	1.42073e-05
10398907	Pld4	59.7351	5.12575	109.027	9.77638	1.82517	5.09758e-08
10360463	Pld5	247.35	21.7548	390.145	23.3422	1.5773	2.59084e-07
10511498	Plekhf2	175.162	1.72413	253.649	13.0426	1.44808	5.81127e-05
10447190	Plekhh2	157.106	8.69397	238.303	14.2285	1.51683	6.96889e-06
10601888	Plp1	405.561	0.110478	866.582	160.069	2.13675	0
10587818	Plscr4	90.1796	2.53593	129.787	10.5476	1.4392	0.000452822
10390519	Plxdc1	75.1602	7.43058	159.743	2.33237	2.12537	8.99281e-14
10469457	Plxdc2	253.728	24.8216	374.172	20.3452	1.4747	1.03666e-05
10546184	Plxna1	207.884	2.5306	282.707	11.3327	1.35993	0.000701713
10543802	Plxna4	131.355	0.563903	195.126	1.65963	1.48549	3.15174e-05
10431424	Plxnb2	1169.06	74.8893	1506.92	57.9681	1.289	0.000472041
10372028	Plxnc1	501.97	63.4226	739.771	2.25977	1.47374	1.07901e-06
10547100	Plxnd1	141.058	9.52691	198.529	9.55425	1.40744	0.000289754
10349694	Pm20d1	104.852	4.04376	182.98	8.4865	1.74512	9.43749e-09
10376950	Pmp22	584.902	0.903486	808.286	120.415	1.38192	9.40176e-05
10543004	Pon2	420.401	15.6198	654.763	44.1452	1.55747	9.6738e-08
10542993	Pon3	165.28	5.96529	324.833	17.2244	1.96535	1.54765e-13
10492021	Postn	38.6683	0.600134	61.0927	3.81979	1.57992	0.000293974
10458906	Ppic	103.063	0.806483	151.009	6.08195	1.46521	0.000131933
10380862	Ppp1r1b	144.576	4.49624	202.497	12.9658	1.40063	0.000376426
10536297	Ppp1r9a	220.031	17.8112	313.701	4.19745	1.42571	6.99067e-05
10458645	Ppp2r2b	65.3799	4.65561	99.6514	4.0427	1.52419	0.000113595
10519028	Prdm16	139.794	2.91785	193.028	4.56462	1.3808	0.000678361
10357870	Prelp	1339.65	75.4089	2187.17	100.382	1.63264	2.34501e-12
10344837	Prex2	203.16	2.31252	306.848	4.04589	1.51037	5.14649e-06
10557177	Prkcb	146.65	3.62202	264.102	0.176013	1.8009	1.92964e-10
10418410	Prkcd	158.421	2.87301	227.912	6.30362	1.43864	9.08422e-05
10447294	Prkce	195.918	11.0028	390.014	34.3548	1.9907	2.77556e-14
10469255	Prkcq	42.3978	4.91235	79.0648	0.712674	1.86483	1.70502e-07
10400170	Prkd1	46.2377	2.516	87.4583	7.45049	1.89149	6.2512e-08
10453026	Prkd3	150.695	6.61052	236.763	2.86049	1.57114	1.08723e-06
10476321	Prnd	50.8563	2.01133	77.2397	5.31854	1.51878	0.000343658
10436456	Pros1	228.222	10.3267	327.308	2.74918	1.43416	5.56836e-05
10607877	Prps2	171.39	14.084	252.363	20.3568	1.47245	2.55093e-05
10454856	Psd2	54.0924	2.5487	80.2418	3.41583	1.48342	0.000580758
10578989	Psd3	157.474	6.29599	243.091	11.5983	1.5437	2.73349e-06
10450145	Psmb9	171.498	20.0541	235.647	12.9793	1.37405	0.000464566
10415282	Psme1	508.13	9.92997	753.485	57.2884	1.48286	1.35521e-06
10410039	Ptch1	400.115	45.3297	645.162	14.2629	1.61244	5.86964e-09
10543959	Ptn	1583.76	88.9911	2322.48	50.114	1.46643	1.81443e-08
10523595	Ptpn13	235.834	24.5079	465.736	2.49944	1.97485	8.43769e-15
10476163	Ptpra	553.147	37.5104	756.433	4.17354	1.36751	9.06412e-05
10358224	Ptprc	56.9883	1.90104	104.739	2.63365	1.8379	4.74667e-08
10513957	Ptprd	224.389	22.1636	372.172	15.7715	1.6586	1.25158e-08
10515613	Ptprf	684.869	13.8197	1007.33	34.7256	1.47084	7.76746e-07
10452571	Ptprm	181.157	4.16895	338.768	15.5924	1.87003	6.0838e-12
10542414	Ptpro	75.158	1.79555	196.295	13.9221	2.61176	0
10536667	Ptprz1	281.869	34.2737	397.25	21.6238	1.40934	7.31884e-05
10584615	Pvrl1	116.838	3.87481	172.181	2.71252	1.47367	6.42846e-05
10439766	Pvrl3	166.362	1.51511	258.673	13.7391	1.55489	1.70119e-06
10395103	Pxdn	172.219	1.55031	330.395	3.8896	1.91846	9.01279e-13
10447708	Qk	355.671	16.055	507.33	20.1773	1.4264	3.12205e-05
10447056	Qpct	89.2704	0.206299	207.76	2.95118	2.32731	0
10379321	Rab11fip4	142.76	6.86788	212.627	12.9801	1.4894	2.28738e-05
10537428	Rab19	96.8484	10.974	138.455	1.91217	1.42961	0.000337667
10452485	Rab31	177.073	14.3472	253.475	12.4101	1.43148	8.39411e-05
10477583	Raly	301.7	3.879	424.842	10.0361	1.40816	8.86899e-05
10386455	Rasd1	197.516	51.6588	291.378	11.6867	1.47521	3.1807e-06
10513922	Rasef	135.522	1.16366	254.352	7.67101	1.87683	1.2959e-11
10446965	Rasgrp3	90.0334	1.33462	147.748	0.644827	1.64103	9.33792e-07
10556458	Rassf10	69.289	2.22538	113.211	12.6646	1.63389	6.55734e-06
10547177	Rassf4	84.5333	1.58654	119.687	0.756387	1.41586	0.000881372
10366153	Rassf9	168.724	11.2364	358.862	15.3359	2.12692	0
10459471	Rax	333.819	15.7473	494.234	10.4171	1.48054	4.6312e-06
10463981	Rbm20	71.1982	2.62489	150.072	6.79842	2.1078	5.56444e-13
10530269	Rbm47	151.244	4.69072	225.101	7.46608	1.48833	1.9815e-05
10578123	Rbpms	361.808	10.9634	489.351	67.1854	1.35252	0.000613901
10416355	Rcbtb2	166.738	1.27592	226.687	9.18168	1.35954	0.00094672
10485645	Rcn1	399.246	2.92533	555.24	10.5799	1.39072	8.91976e-05
10344952	Rdh10	291.913	13.6827	389.867	1.20281	1.33556	0.000943351
10504424	Reck	216.194	21.0321	290.398	6.15488	1.34323	0.000900545
10530130	Rell1	126.18	3.84912	199.716	8.22039	1.58278	1.37286e-06
10533090	Rfc5	177.163	15.5294	242.606	15.4359	1.36939	0.000585774
10411395	Rgnef	106.162	2.93316	171.861	11.949	1.61886	9.10432e-07
10568392	Rgs10	199.052	6.97778	295.74	29.8679	1.48574	1.57346e-05
10521337	Rgs12	125.295	19.2804	174.162	9.16781	1.39002	0.00044112
10351463	Rgs5	244.316	0.99999	387.291	28.4653	1.5852	2.62074e-07
10397030	Rgs6	32.7385	2.7318	82.0132	1.25441	2.5051	4.74953e-13
10411949	Rgs7bp	434.231	42.8355	705.579	20.4875	1.62489	2.47118e-09
10396476	Rhoj	172.586	13.1541	320.727	8.43686	1.85835	9.0663e-12
10599296	Rhox6	112.882	1.93329	161.951	19.5659	1.43469	0.000318392
10547613	Rimklb	165.911	14.1542	230.253	9.36061	1.38781	0.000357469
10353479	Rims1	72.071	0.307426	147.804	9.07251	2.05081	4.31166e-12
10566926	Rnf141	344.749	7.36416	469.368	30.7648	1.36148	0.000361622
10375343	Rnf145	581.886	53.3682	820.12	12.4618	1.40942	1.3678e-05
10440344	Robo2	97.2288	4.74816	184.663	2.28089	1.89926	4.03047e-11
10562663	Rps4x	1472.22	102.747	1867.28	105.212	1.26834	0.000708124
10581151	Rrad	52.8581	3.41602	119.828	8.96591	2.26698	2.41807e-13
10399710	Rsad2	46.4358	0.816527	72.3917	9.68265	1.55896	0.000256377
10438733	Rtp2	42.6378	6.02001	74.1229	6.69354	1.73843	3.88518e-06
10434778	Rtp4	123.536	4.90428	246.382	37.3108	1.99442	3.79474e-13
10405179	S1pr3	90.9371	5.84883	218.596	3.91257	2.40382	0
10580510	Sall1	222.124	8.33828	322.633	15.5841	1.45249	3.35847e-05
10542911	Samd9l	106.998	0.619311	157.4	21.5476	1.47105	0.000142868
10533929	Scarb1	190.336	1.18512	276.215	5.99274	1.4512	4.34316e-05
10408268	Scgn	32.8179	3.26314	228.044	4.79507	6.94875	0
10483353	Scn7a	2256.97	209.581	3345.02	114.482	1.48209	7.12779e-11
10483326	Scn9a	78.9937	6.72489	127.757	1.7696	1.6173	3.54083e-06
10557111	Scnn1g	36.1889	1.54968	67.2006	6.65471	1.85694	1.14269e-06
10508651	Sdc3	208.055	2.80844	287.249	9.31718	1.38064	0.000369502
10489484	Sdc4	722.183	26.2348	982.91	107.768	1.36103	0.000100891
10519886	Sema3c	46.2393	4.00994	148.874	20.3905	3.21965	0
10519693	Sema3d	39.8806	1.29552	113.162	3.69992	2.83751	0
10422598	Sepp1	324.602	13.7347	468.979	24.8876	1.44478	2.07967e-05
10402368	Serpina6	55.7105	7.94828	116.412	55.965	2.08959	4.19809e-08
10408557	Serpinb1a	31.1519	2.95205	90.0874	2.18498	2.89187	0
10355984	Serpine2	187.272	17.0111	329.191	26.4369	1.75782	4.88679e-10
10388430	Serpinf1	233.471	20.4575	484.666	34.869	2.07591	0
10378964	Sez6	139.313	1.19804	205.308	0.162303	1.47372	3.916e-05
10492798	Sfrp2	265.145	13.8009	376.595	33.1931	1.42033	8.35463e-05
10467744	Sfrp5	205.92	31.7776	312.915	29.8607	1.51959	2.46908e-06
10545812	Sfxn5	207.866	9.65138	311.254	10.826	1.49738	7.61808e-06
10385466	Sgcd	45.7248	6.04557	72.7614	6.02581	1.59129	8.387e-05
10542965	Sgce	677.54	22.8768	947.216	42.9476	1.39802	1.95864e-05
10437180	Sh3bgr	68.8042	1.46503	107.289	4.64885	1.55934	4.15489e-05
10602840	Sh3kbp1	111.895	4.6527	162.491	8.68535	1.45217	0.000148275
10409222	Shc3	201.243	1.84646	291.321	16.3712	1.44761	4.78824e-05
10584334	Siae	217.324	15.2073	295.435	22.7871	1.35942	0.000675455
10582719	Sipa1l2	164.563	6.64582	234.797	5.07151	1.42679	0.000118634
10530499	Slc10a4	110.129	2.03331	203.44	9.99898	1.84729	1.39683e-10
10406111	Slc12a7	247.963	17.2055	343.802	20.0959	1.3865	0.000239673
10363860	Slc16a9	315.805	6.94543	502.265	21.9982	1.59043	7.39728e-08
10371796	Slc17a8	43.5241	3.59708	67.0071	7.16859	1.53954	0.000414985
10474141	Slc1a2	148.551	2.62231	264.992	13.7674	1.78385	4.04576e-10
10427590	Slc1a3	618.928	3.24434	900.844	22.8597	1.45549	2.09423e-06
10543031	Slc25a13	78.9075	2.19821	115.937	2.81499	1.46928	0.000271164
10541268	Slc25a18	65.1009	4.04354	97.412	11.7772	1.49632	0.000298802
10362104	Slc2a12	156.745	16.5172	249.292	24.8581	1.59043	5.00823e-07
10363146	Slc35f1	36.359	3.99852	65.2539	7.23636	1.79471	3.9974e-06
10354374	Slc40a1	75.1233	14.6195	154.457	11.2749	2.05605	6.255e-13
10505008	Slc44a1	326.301	33.6306	495.541	6.90202	1.51867	8.68199e-07
10501811	Slc44a3	155.698	9.44815	242.574	30.2276	1.55798	2.32414e-06
10523021	Slc4a4	578.489	72.0739	914.822	2.18227	1.5814	4.21864e-09
10412773	Slc4a7	203.368	12.1507	277.428	1.04966	1.36417	0.000572582
10605986	Slc7a3	38.1219	8.22135	67.8831	13.9583	1.78069	4.02918e-06
10582275	Slc7a5	219.449	43.6413	312.145	43.2311	1.42241	5.67503e-05
10453233	Slc8a1	67.1238	8.67954	95.879	0.515113	1.42839	0.000873139
10565819	Slco2b1	72.6256	4.05845	106.684	2.80932	1.46896	0.000335018
10396936	Smoc1	109.924	3.69852	198.42	3.47369	1.80506	6.70006e-10
10441902	Smoc2	83.5153	11.7533	216.648	19.8006	2.59411	0
10363231	Smpdl3a	253.148	6.99364	361.881	32.4284	1.42952	6.96959e-05
10418921	Sncg	154.208	1.68541	382.071	20.6453	2.47763	0
10348739	Sned1	109.076	0.0260461	177.249	13.4048	1.62501	6.73168e-07
10478066	Snhg11	77.1958	4.52485	110.693	3.87876	1.43392	0.0006845
10564013	Snord115	203.092	27.273	326.955	63.2267	1.60989	2.52968e-07
10575120	Sntb2	207.593	6.60719	306.911	15.7463	1.47842	1.56747e-05
10571567	Sorbs2	318.132	9.43482	536.608	10.2911	1.68675	1.00677e-09
10468452	Sorcs1	60.1904	5.1308	94.6079	4.47895	1.57181	4.47912e-05
10592535	Sorl1	207.641	8.82318	385.73	2.73232	1.85767	5.21583e-12
10491477	Sox2	678.749	37.1359	921.487	40.312	1.35762	9.55703e-05
10549200	Sox5	172.965	9.66496	239.877	5.48314	1.38685	0.000365362
10567108	Sox6	142.091	0.372291	205.747	4.07591	1.44799	8.58292e-05
10415885	Sox7	128.821	7.19568	184.754	12.1875	1.43419	0.000171959
10382328	Sox9	310.089	7.65334	429.689	13.141	1.38569	0.000180313
10347928	Sp110	84.9785	8.82825	119.897	7.85785	1.41091	0.000893595
10386058	Sparc	783.72	6.03439	1234.82	28.8945	1.57558	2.58138e-09
10519805	Speer4d	146.669	14.2528	203.012	23.0791	1.38416	0.000604549
10528183	Speer4e	116.047	11.5823	165.208	18.9382	1.42363	0.000326729
10519811	Speer8-ps1	265.885	23.1819	389.818	8.55481	1.46611	1.25877e-05
10409616	Spock1	103.541	5.28481	161.685	1.30191	1.56156	5.90703e-06
10556509	Spon1	238.131	6.7569	497.639	3.61677	2.08976	0
10608573	Srsy	372.366	34.6605	522.816	62.6679	1.40404	7.48461e-05
10406551	Ssbp2	633.737	71.3216	974.168	47.1366	1.53718	3.07307e-08
10473160	Ssfa2	274.733	14.1364	369.053	9.72984	1.34332	0.000805628
10608513	Ssty1	111.805	4.47674	156.938	17.0116	1.40368	0.000720436
10608348	Ssty2	310.063	24.4066	415.822	41.8015	1.34109	0.00083383
10440099	St3gal6	161.438	7.72513	228.254	5.19832	1.41388	0.000182118
10566767	St5	223.94	9.84435	313.432	0.248105	1.39963	0.000175977
10564624	St8sia2	77.9492	0.286143	118.647	1.30501	1.52211	6.89531e-05
10356880	St8sia4	41.4049	0.592522	65.829	1.78975	1.58988	0.000162997
10600921	Stard8	119.835	1.45159	183.387	16.2488	1.53033	1.18219e-05
10346191	Stat1	201.97	11.7277	285.122	21.9093	1.41171	0.000150887
10528008	Steap2	66.8666	1.19409	246.25	16.0598	3.6827	0
10357249	Steap3	193.656	2.28512	275.856	7.93048	1.42447	0.000101755
10566730	Stk33	116.624	13.0006	217.733	17.1136	1.86696	3.34695e-11
10513818	Stmn1	953.987	138.03	1336.75	57.777	1.40122	3.53133e-06
10490818	Stmn2	107.265	3.91686	327.38	4.61779	3.05206	0
10447461	Ston1	76.0591	5.3127	115.642	7.52715	1.52042	7.8486e-05
10401891	Ston2	243.838	8.97582	355.963	16.9847	1.45984	2.26655e-05
10585803	Stra6	145.578	10.0693	218.089	4.46978	1.49809	1.41335e-05
10482177	Strbp	240.753	4.39348	338.943	21.1802	1.40785	0.000139824
10479087	Stx16	126.002	1.26339	212.422	7.17078	1.68586	3.29031e-08
10400143	Stxbp6	100.619	1.9819	140.354	1.49037	1.39491	0.000975708
10546538	Suclg2	342.072	32.4981	463.802	37.4971	1.35586	0.000385707
10344897	Sulf1	483.268	46.2226	649.162	15.2393	1.34327	0.000268437
10556280	Swap70	87.5387	1.0351	142.478	12.085	1.6276	2.05383e-06
10370510	Syde1	92.5437	2.88085	130.196	2.83328	1.40686	0.000878879
10496748	Syde2	118.923	5.81267	164.922	13.148	1.38679	0.000878836
10396511	Syne2	142.669	5.01977	328.335	2.91573	2.30138	0
10501903	Synpo2	63.1569	0.132053	152.666	8.46034	2.41726	0
10499431	Syt11	465.793	43.7182	630.91	22.3579	1.35449	0.000197633
10567289	Syt17	70.9809	1.85054	151.736	24.8159	2.1377	5.26246e-13
10556067	Syt9	165.56	15.3881	287.846	12.8584	1.73862	1.2648e-09
10380506	Tac4	41.2661	0.441707	69.1736	2.94285	1.67628	2.5028e-05
10522024	Tbc1d1	157.725	3.24277	216.222	11.4727	1.37088	0.000756857
10525016	Tbx3	329.113	9.30007	581.512	10.076	1.76691	1.97218e-11
10464084	Tcf7l2	143.156	0.410308	197.385	11.8874	1.37881	0.000734873
10425601	Tef	285.968	23.8719	382.6	30.0322	1.33791	0.000929319
10505954	Tek	120.991	2.81285	231.997	15.4063	1.91748	4.91696e-12
10516335	Tekt2	128.096	19.2182	181.571	10.7449	1.41747	0.000190862
10437646	Tekt5	78.1791	3.83409	181.173	22.4804	2.31741	0
10401673	Tgfb3	203.258	9.90995	278.069	15.0219	1.36806	0.000554091
10405587	Tgfbi	520.518	25.9687	828.602	54.7006	1.59188	7.66334e-09
10597518	Tgfbr2	214.363	5.57537	342.255	7.29345	1.59661	1.98726e-07
10385533	Tgtp	98.1753	6.27686	163.687	35.0733	1.6673	7.90267e-07
10569370	Th	69.0441	3.55787	105.147	6.42652	1.52289	0.000106215
10488378	Thbd	234.354	12.651	366.625	27.0476	1.56441	5.92347e-07
10474700	Thbs1	217.546	10.6378	446.424	48.1543	2.05209	1.11022e-15
10412882	Thrb	63.9067	1.39851	96.8298	4.1155	1.51517	0.000166709
10543145	Thsd7a	185.484	2.10996	251.06	6.50685	1.35354	0.000952086
10349529	Thsd7b	206.599	18.1766	347.272	8.39843	1.6809	6.70194e-09
10515771	Tie1	111.32	6.80178	154.893	11.1614	1.39142	0.000864689
10371240	Tle6	60.5857	1.59487	101.802	0.535433	1.6803	2.69104e-06
10578880	Tll1	47.3288	0.746173	83.7356	3.57898	1.76923	1.14858e-06
10530145	Tlr1	40.4197	1.07488	61.6051	2.73029	1.52414	0.000725231
10498992	Tlr2	89.9272	0	131.382	5.75265	1.46098	0.000234223
10578493	Tlr3	75.6153	7.46006	119.586	2.426	1.58151	1.21725e-05
10530151	Tlr6	60.6245	2.53829	93.2417	5.26531	1.53802	0.000113914
10498273	Tm4sf1	505.348	9.19753	680.008	62.3414	1.34562	0.000335965
10426751	Tmbim6	1836.42	54.808	2426.08	300.395	1.32109	4.72804e-05
10504891	Tmeff1	126.8	0.43796	223.01	6.405	1.75875	1.95632e-09
10346150	Tmeff2	44.7698	3.47096	68.1633	2.03275	1.52253	0.000451932
10596200	Tmem108	157.857	2.2945	225.549	8.87489	1.42881	0.000127472
10466087	Tmem109	250.692	6.67738	346.282	16.7846	1.38131	0.000297358
10466075	Tmem132a	214.463	0.93347	313.371	16.1226	1.46119	2.74546e-05
10525932	Tmem132c	196.76	5.60597	327.244	14.9678	1.66316	1.99199e-08
10602180	Tmem164	393.261	15.8993	535.748	14.7677	1.36232	0.00024617
10345869	Tmem182	53.8623	7.10363	80.0451	7.58688	1.48611	0.000496162
10399208	Tmem196	120.216	8.00074	200.343	17.7532	1.66652	9.05176e-08
10543709	Tmem209	550.828	34.2807	789.587	23.5483	1.43345	6.7353e-06
10438942	Tmem44	112.408	5.86276	158.146	9.46642	1.40689	0.000541878
10600597	Tmem47	661.336	11.291	1033.99	12.0527	1.56349	1.0215e-08
10440918	Tmem50b	857.714	22.4063	1167.82	114.82	1.36155	6.39527e-05
10503410	Tmem64	556.255	9.89376	762.358	9.91218	1.37052	8.92241e-05
10553324	Tmem86a	203.385	16.5919	296.847	29.5887	1.45953	3.2065e-05
10390080	Tmem92	43.9554	5.76743	82.7938	10.8403	1.88359	1.10228e-07
10607865	Tmsb4x	623.686	44.9344	866.279	31.082	1.38897	3.02383e-05
10455647	Tnfaip8	62.2484	1.29921	112.691	9.37501	1.81035	6.61664e-08
10350951	Tnr	48.7639	1.2351	180.112	6.01788	3.69356	0
10355514	Tns1	290.865	5.53167	449.573	0.00296039	1.54564	5.90467e-07
10384233	Tns3	144.327	0.364894	244.604	12.0159	1.69479	1.4464e-08
10481949	Traf1	64.9594	0.667696	109.889	9.66593	1.69166	1.63385e-06
10372421	Trhde	53.8645	2.47142	114.218	5.6718	2.12046	1.78204e-11
10399470	Trib2	218.348	0.17072	307.239	20.8158	1.4071	0.000165295
10566358	Trim30	59.6737	0.95248	90.2229	5.91078	1.51194	0.000236566
10508376	Trim62	75.4268	2.34291	117.829	6.72624	1.56217	2.71524e-05
10606658	Trmt2b	167.714	10.4786	232.205	20.0061	1.38453	0.000468528
10503259	Trp53inp1	655.403	120.622	889.592	42.9178	1.35732	4.61507e-05
10434815	Trp63	57.3414	0.653575	93.6145	12.3168	1.63258	1.82526e-05
10607169	Trpc5	60.3689	7.54356	294.563	18.5173	4.87939	0
10428536	Trps1	80.6854	1.60067	138.628	3.14112	1.71813	1.48572e-07
10515282	Tspan1	111.062	23.9683	239.705	31.2017	2.1583	0
10494821	Tspan2	111.658	19.5142	292.566	20.1909	2.6202	0
10598626	Tspan7	2679.29	149.438	3718.23	48.0636	1.38776	1.13613e-08
10417841	Ttc18	77.777	9.61217	124.949	10.0756	1.6065	5.21152e-06
10499316	Ttc24	46.5644	1.62237	85.0962	6.81011	1.8275	3.16548e-07
10524310	Ttc28	189.06	18.1435	274.848	3.7571	1.45376	3.22966e-05
10397683	Ttc8	232.633	25.0652	324.504	5.84573	1.39492	0.00015918
10540659	Ttll3	140.958	10.695	249.759	34.8513	1.77187	1.19141e-09
10556178	Tub	78.5076	6.92123	143.446	5.2944	1.82717	3.79694e-09
10494428	Txnip	1465.84	49.6503	2144.56	60.4919	1.46303	4.32588e-08
10586017	Uaca	252.994	11.0987	379.996	1.41231	1.50199	4.393e-06
10501963	Ugt8a	54.7323	0.988867	88.3986	11.0928	1.61511	3.34304e-05
10504234	Unc13b	227.235	7.73329	336.281	9.73609	1.47988	1.23206e-05
10594967	Unc13c	44.0175	2.709	81.2085	14.249	1.84491	5.20048e-07
10496519	Unc5c	130.914	10.5082	237.353	17.0325	1.81305	1.86755e-10
10577999	Unc5d	69.0011	2.72621	122.461	4.21944	1.77476	7.52542e-08
10460237	Unc93b1	152.465	1.20103	208.688	4.10765	1.36876	0.000818835
10602688	Usp51	59.141	5.13084	126.542	7.41137	2.13966	2.3983e-12
10469110	Usp6nl	145.952	13.5219	205.884	15.4634	1.41063	0.000241673
10367734	Ust	130.598	0.218524	188.791	12.2754	1.44559	0.000124595
10367843	Utrn	200.506	6.88585	331.05	1.60361	1.65107	2.81165e-08
10408130	V1rh15	84.2565	3.68813	126.805	0.675377	1.50499	7.98344e-05
10575693	Vat1l	74.7757	6.3206	248.827	20.4905	3.32765	0
10410931	Vcan	46.2829	3.2669	141.587	7.47333	3.05917	0
10451198	Vegfa	269.292	5.37097	482.517	0.454525	1.7918	2.36771e-11
10462281	Vldlr	293.739	35.546	390.176	17.921	1.32831	0.000951869
10559894	Vmn2r34	68.792	6.96122	100.702	11.596	1.46386	0.00049157
10549904	Vmn2r37	77.9754	7.96537	112.89	12.3853	1.44777	0.000510299
10559883	Vmn2r42	83.6367	5.10052	126.651	9.65547	1.5143	6.8984e-05
10559928	Vmn2r51	169.735	19.0226	251.788	17.4862	1.48342	1.499e-05
10364435	Vmn2r81	186.926	14.7477	253.682	10.9599	1.35713	0.000771902
10399407	Vsnl1	67.3949	0.888343	117.589	19.0699	1.74477	4.51013e-07
10498763	Wdr49	77.7669	17.2437	162.108	9.45459	2.08454	7.77156e-14
10435862	Wdr52	76.5668	9.62969	125.385	0.195287	1.63759	1.86107e-06
10514713	Wdr78	214.172	2.17713	315.136	3.82146	1.47142	1.82326e-05
10478525	Wfdc2	107.999	1.60654	207.578	13.7745	1.92204	8.75033e-12
10389877	Wfikkn2	45.8021	4.09244	82.266	2.52171	1.79612	6.12334e-07
10413482	Wnt5a	174.922	4.07787	298.223	19.6489	1.70489	5.74839e-09
10556598	Xylt1	81.5384	0.900495	125.151	1.2833	1.53487	4.03457e-05
10590808	Yap1	184.823	2.81236	266.024	5.48825	1.43934	6.67494e-05
10357381	Ysk4	67.3153	4.45979	163.923	5.96155	2.43516	0
10435789	Zbtb20	977.894	77.9714	1371.48	77.84	1.40248	5.10673e-06
10435791	Zbtb20	102.32	1.2191	161.319	0.925116	1.57662	4.02579e-06
10602255	Zcchc16	43.7832	4.57473	98.8709	6.10399	2.25819	3.9091e-12
10418171	Zcchc24	82.9186	0.529192	121.643	1.12618	1.46702	0.000247907
10571399	Zdhhc2	152.176	1.11802	281.011	2.65927	1.84661	2.72056e-11
10482448	Zeb2	63.2425	3.57201	105.513	5.98814	1.66839	3.05159e-06
10565330	Zfand6	555.259	12.9462	761.216	21.7814	1.37092	8.9202e-05
10516520	Zfp362	196.975	15.7505	265.338	3.6442	1.34706	0.00093949
10401238	Zfp36l1	136.698	10.7102	222.278	26.618	1.62606	2.74843e-07
10433104	Zfp385a	133.256	5.35085	212.286	23.9396	1.59307	1.05391e-06
10580473	Zfp423	243.473	7.55275	400.866	8.78435	1.64645	1.96981e-08

## Sheet: Summary
Supplementary Data 2. Gene Ontology categories described in Figure 4g.
	Term	ID	# genes	web
	structural constituent of ribosome	GO:0003735	146	http://www.informatics.jax.org/go/term/GO:0003735
	aminoacyl-tRNA ligase activity	GO:0004812	43	http://www.informatics.jax.org/go/term/GO:0004812
Translation factors	translation initiation factor activity	GO:0003743	37	http://www.informatics.jax.org/go/term/GO:0003743
	translation elongation factor activity	GO:0003746	13	http://www.informatics.jax.org/go/term/GO:0003746
	translation termination factor activity	GO:0008079	5	http://www.informatics.jax.org/go/term/GO:0008079
	spermatogenesis	GO:0007283	467	http://www.informatics.jax.org/go/term/GO:0007283

## Sheet: TranslationFactors_MGI_x70
Supplementary Data 2. Lists of genes bound at promoter by Creb3l2 (ChIPseq) for Gene Ontology category Translation factors.
Gene Symbol	Name	Chr	Creb3l2 peak	Category
Eif5b	eukaryotic translation initiation factor 5B	1	yes	Initiation
Eif4e2	eukaryotic translation initiation factor 4E member 2	1	yes	Initiation
Mtif2	mitochondrial translational initiation factor 2	11	yes	Initiation
Eif2s1	eukaryotic translation initiation factor 2, subunit 1 alpha	12	yes	Initiation
Eif2b2	eukaryotic translation initiation factor 2B, subunit 2 beta	12	yes	Initiation
Eif5	eukaryotic translation initiation factor 5	12	yes	Initiation
Eif3d	eukaryotic translation initiation factor 3, subunit D	15	yes	Initiation
Eif4b	eukaryotic translation initiation factor 4B	15	yes	Initiation
Eif2b5	eukaryotic translation initiation factor 2B, subunit 5 epsilon	16	yes	Initiation
Eif4g1	eukaryotic translation initiation factor 4, gamma 1	16	yes	Initiation
Eif4a2	eukaryotic translation initiation factor 4A2	16	yes	Initiation
Eif1a	eukaryotic translation initiation factor 1A	18	yes	Initiation
Eif1ad	eukaryotic translation initiation factor 1A domain containing	19	yes	Initiation
Eif3a	eukaryotic translation initiation factor 3, subunit A	19	yes	Initiation
Eif3m	eukaryotic translation initiation factor 3, subunit M	2	yes	Initiation
Eif6	eukaryotic translation initiation factor 6	2	yes	Initiation
Eif2a	eukaryotic translation initiation factor 2A	3	yes	Initiation
Eif4e	eukaryotic translation initiation factor 4E	3	yes	Initiation
Eif4g3	eukaryotic translation initiation factor 4 gamma, 3	4	yes	Initiation
Eif2b4	eukaryotic translation initiation factor 2B, subunit 4 delta	5	yes	Initiation
Eif3b	eukaryotic translation initiation factor 3, subunit B	5	yes	Initiation
Mtif3	mitochondrial translational initiation factor 3	5	yes	Initiation
Eif3k	eukaryotic translation initiation factor 3, subunit K	7	yes	Initiation
Eif3f	eukaryotic translation initiation factor 3, subunit F	7	yes	Initiation
Eif3g	eukaryotic translation initiation factor 3, subunit G	9	yes	Initiation
Mcts1	malignant T cell amplified sequence 1	X	yes	Initiation
Eif2s3x	eukaryotic translation initiation factor 2, subunit 3, structural gene X-linked	X	yes	Initiation
Eif4a1	eukaryotic translation initiation factor 4A1	11	yes	Initiation
Eif2b1	eukaryotic translation initiation factor 2B, subunit 1 (alpha)	5	yes	Initiation
Eif2b3	eukaryotic translation initiation factor 2B, subunit 3	4	yes	Initiation
Eif2s2	eukaryotic translation initiation factor 2, subunit 2 (beta)	2	yes	Initiation
Eif3c	eukaryotic translation initiation factor 3, subunit C	7	yes	Initiation
Eif3h	eukaryotic translation initiation factor 3, subunit H	15	yes	Initiation
Eif3l	eukaryotic translation initiation factor 3, subunit L	15	yes	Initiation
Eif4g2	eukaryotic translation initiation factor 4, gamma 2	7	yes	Initiation
Eif2d	eukaryotic translation initiation factor 2D	1	yes	Initiation
Eif3e	eukaryotic translation initiation factor 3, subunit E	15	yes	Initiation
Eif1	eukaryotic translation initiation factor 1	11	no	Initiation
Denr	density-regulated protein	5	no	Initiation
Dhx29	DEAH (Asp-Glu-Ala-His) box polypeptide 29	13	no	Initiation
Eif1ax	eukaryotic translation initiation factor 1A, X-linked	X	no	Initiation
Eif1b	eukaryotic translation initiation factor 1B	9	no	Initiation
Eif3i	eukaryotic translation initiation factor 3, subunit I	4	no	Initiation
Eif3j1	eukaryotic translation initiation factor 3, subunit J1	2	no	Initiation
Eif3j2	eukaryotic translation initiation factor 3, subunit J2	18	no	Initiation
Eif4e1b	eukaryotic translation initiation factor 4E family member 1B	13	no	Initiation
Eif4e3	eukaryotic translation initiation factor 4E member 3	6	no	Initiation
Eif4h	eukaryotic translation initiation factor 4H	5	no	Initiation
Eef1b2	eukaryotic translation elongation factor 1 beta 2	1	yes	Elongation
Hbs1l	Hbs1-like (S. cerevisiae)	10	yes	Elongation
Eef2	eukaryotic translation elongation factor 2	10	yes	Elongation
Tsfm	Ts translation elongation factor, mitochondrial	10	yes	Elongation
Eef1g	eukaryotic translation elongation factor 1 gamma	19	yes	Elongation
Eef1a2	eukaryotic translation elongation factor 1 alpha 2	2	yes	Elongation
Gfm1	G elongation factor, mitochondrial 1	3	yes	Elongation
Eefsec	eukaryotic elongation factor, selenocysteine-tRNA-specific	6	yes	Elongation
Abtb1	ankyrin repeat and BTB (POZ) domain containing 1	6	yes	Elongation
Eftud1	elongation factor like GPTase 1	7	yes	Elongation
Tufm	Tu translation elongation factor, mitochondrial	7	yes	Elongation
Eif5a	eukaryotic translation initiation factor 5A	11	yes	Elongation
Eef1a1	eukaryotic translation elongation factor 1 alpha 1	9	yes	Elongation
Eef1d	eukaryotic translation elongation factor 1 delta (guanine nucleotide exchange protein)	15	no	Elongation
Eif5a2	eukaryotic translation initiation factor 5A2	3	no	Elongation
Mtrf1l	mitochondrial translational release factor 1-like	10	yes	Termination
Ict1	mitochondrial ribosomal protein L58	11	yes	Termination
Gspt1	G1 to S phase transition 1	16	yes	Termination
Etf1	eukaryotic translation termination factor 1	18	yes	Termination
Gspt2	G1 to S phase transition 2	X	yes	Termination
2810006K23Rik	RIKEN cDNA 2810006K23 gene	5	no	Termination
Mtrf1	mitochondrial translational release factor 1	14	no	Termination

## Sheet: RibosGenes_MGI_x146
Supplementary Data 2. Lists of genes bound at promoter by Creb3l2 (ChIPseq) for Gene Ontology category Ribosomal protein genes.
Gene Symbol	Name	Chr	Creb3l2 peak
Rpl7	ribosomal protein L7	1	yes
Mrpl30	mitochondrial ribosomal protein L30	1	yes
Mrps14	mitochondrial ribosomal protein S14	1	yes
Rps12	ribosomal protein S12	10	yes
Rps26	ribosomal protein S26	10	yes
Rps27a	ribosomal protein S27A	11	yes
Rpl26	ribosomal protein L26	11	yes
Rpl27	ribosomal protein L27	11	yes
Rpl38	ribosomal protein L38	11	yes
Mrps7	mitchondrial ribosomal protein S7	11	yes
Mrpl12	mitochondrial ribosomal protein L12	11	yes
Rps7	ribosomal protein S7	12	yes
Rps29	ribosomal protein S29	12	yes
Mrps30	mitochondrial ribosomal protein S30	13	yes
Rpl15	ribosomal protein L15	14	yes
Mrps16	mitochondrial ribosomal protein S16	14	yes
Rpl37	ribosomal protein L37	15	yes
Rpl24	ribosomal protein L24	16	yes
Mrpl39	mitochondrial ribosomal protein L39	16	yes
Mrpl18	mitochondrial ribosomal protein L18	17	yes
Rps18	ribosomal protein S18	17	yes
Mrps18b	mitochondrial ribosomal protein S18B	17	yes
Mrpl14	mitochondrial ribosomal protein L14	17	yes
Mrps10	mitochondrial ribosomal protein S10	17	yes
Rps14	ribosomal protein S14	18	yes
Rpl17	ribosomal protein L17	18	yes
Mrpl21	mitochondrial ribosomal protein L21	19	yes
Mrpl11	mitochondrial ribosomal protein L11	19	yes
Mrpl16	mitochondrial ribosomal protein L16	19	yes
Mrpl43	mitochondrial ribosomal protein L43	19	yes
Rpl12	ribosomal protein L12	2	yes
Mrps5	mitochondrial ribosomal protein S5	2	yes
Mrpl47	mitochondrial ribosomal protein L47	3	yes
Rps3a	ribosomal protein S3A1	3	yes
Mrpl24	mitochondrial ribosomal protein L24	3	yes
Rpl34	ribosomal protein L34	3	yes
Rps20	ribosomal protein S20	4	yes
Rpl11	ribosomal protein L11	4	yes
Rpl22	ribosomal protein L22	4	yes
Mrpl20	mitochondrial ribosomal protein L20	4	yes
Rpl9	ribosomal protein L9	5	yes
Mrpl1	mitochondrial ribosomal protein L1	5	yes
Rpl5	ribosomal protein L5	5	yes
Mrpl35	mitochondrial ribosomal protein L35	6	yes
Mrpl19	mitochondrial ribosomal protein L19	6	yes
Rpl32	ribosomal protein L32	6	yes
Rpl28	ribosomal protein L28	7	yes
Rps5	ribosomal protein S5	7	yes
Rps19	ribosomal protein S19	7	yes
Rpl13a	ribosomal protein L13A	7	yes
Rpl18	ribosomal protein L18	7	yes
Rps17	ribosomal protein S17	7	yes
Rps3	ribosomal protein S3	7	yes
Mrpl17	mitochondrial ribosomal protein L17	7	yes
Rps13	ribosomal protein S13	7	yes
Mrpl23	mitochondrial ribosomal protein L23	7	yes
Mrps31	mitochondrial ribosomal protein S31	8	yes
Rpl18a	ribosomal protein L18A	8	yes
Mrpl34	mitochondrial ribosomal protein L34	8	yes
Rpl13	ribosomal protein L13	8	yes
Rps25	ribosomal protein S25	9	yes
Rpl4	ribosomal protein L4	9	yes
Rps27l	ribosomal protein S27-like	9	yes
Rsl24d1	ribosomal L24 domain containing 1	9	yes
Mrpl3	mitochondrial ribosomal protein L3	9	yes
Rpl29	ribosomal protein L29	9	yes
Rpl10	ribosomal protein L10	X	yes
Rpl41	ribosomal protein L41	10	yes
Mrpl4	mitochondrial ribosomal protein L4	9	yes
Mrpl13	mitochondrial ribosomal protein L13	15	yes
Mrpl15	mitochondrial ribosomal protein L15	1	yes
Mrpl27	mitochondrial ribosomal protein L27	11	yes
Mrps2	mitochondrial ribosomal protein S2	2	yes
Mrps12	mitochondrial ribosomal protein S12	7	yes
Mrps17	mitochondrial ribosomal protein S17	5	yes
Mrps18c	mitochondrial ribosomal protein S18C	5	yes
Mrps21	mitochondrial ribosomal protein S21	3	yes
Rpl3	ribosomal protein L3	15	yes
Rpl7l1	ribosomal protein L7-like 1	17	yes
Rpl10a	ribosomal protein L10A	17	yes
Rpl19	ribosomal protein L19	11	yes
Rpl22l1	ribosomal protein L22 like 1	3	yes
Rpl23	ribosomal protein L23	11	yes
Rpl23a	ribosomal protein L23A	11	yes
Rpl27a	ribosomal protein L27A	7	yes
Rpl30	ribosomal protein L30	15	yes
Rpl35a	ribosomal protein L35A	16	yes
Rpl36	ribosomal protein L36	17	yes
Rpl37a	ribosomal protein L37a	1	yes
Rplp0	ribosomal protein, large, P0	5	yes
Rplp1	ribosomal protein, large, P1	9	yes
Rplp2	ribosomal protein, large P2	7	yes
Rps6	ribosomal protein S6	4	yes
Rps8	ribosomal protein S8	4	yes
Rps9	ribosomal protein S9	7	yes
Rps11	ribosomal protein S11	7	yes
Rps15	ribosomal protein S15	10	yes
Rps15a	ribosomal protein S15A	7	yes
Rps16	ribosomal protein S16	7	yes
Rps21	ribosomal protein S21	2	yes
Dap3	death associated protein 3	3	yes
Mrps15	mitochondrial ribosomal protein S15	4	yes
Ndufa7	NADH dehydrogenase (ubiquinone) 1 alpha subcomplex, 7 (B14.5a)	17	yes
Rpl21	ribosomal protein L21	5	yes
Rps28	ribosomal protein S28	17	yes
Mrpl10	mitochondrial ribosomal protein L10	11	no
Rps2	ribosomal protein S2	17	no
Mrpl2	mitochondrial ribosomal protein L2	17	no
Mrpl9	mitochondrial ribosomal protein L9	3	no
Mrpl22	mitochondrial ribosomal protein L22	11	no
Mrpl28	mitochondrial ribosomal protein L28	17	no
Mrpl32	mitochondrial ribosomal protein L32	13	no
Mrpl33	mitochondrial ribosomal protein L33	5	no
Mrpl46	mitochondrial ribosomal protein L46	7	no
Mrpl49	mitochondrial ribosomal protein L49	19	no
Mrpl52	mitochondrial ribosomal protein L52	14	no
Mrps9	mitochondrial ribosomal protein S9	1	no
Rpl6	ribosomal protein L6	5	no
Rpl8	ribosomal protein L8	15	no
Rpl35	ribosomal protein L35	2	no
Rps10	ribosomal protein S10	17	no
Rps27	ribosomal protein S27	3	no
Mrpl36	mitochondrial ribosomal protein L36	13	no
Mrpl37	mitochondrial ribosomal protein L37	4	no
Mrpl41	mitochondrial ribosomal protein L41	2	no
Mrpl51	mitochondrial ribosomal protein L51	6	no
Mrpl55	mitochondrial ribosomal protein L55	11	no
Mrps6	mitochondrial ribosomal protein S6	16	no
Mrps11	mitochondrial ribosomal protein S11	7	no
Mrps18a	mitochondrial ribosomal protein S18A	17	no
Mrps22	mitochondrial ribosomal protein S22	9	no
Mrps23	mitochondrial ribosomal protein S23	11	no
Mrps24	mitochondrial ribosomal protein S24	11	no
Mrps25	mitochondrial ribosomal protein S25	6	no
Mrps34	mitochondrial ribosomal protein S34	17	no
Mrps35	mitochondrial ribosomal protein S35	6	no
Rpl3l	ribosomal protein L3-like	17	no
Rpl10l	ribosomal protein L10-like	12	no
Rpl14	ribosomal protein L14	9	no
Rpl31	ribosomal protein L31	1	no
Rpl39	ribosomal protein L39	X	no
Rpl39l	ribosomal protein L39-like	16	no
Rps4x	ribosomal protein S4, X-linked	X	no
Rps23	ribosomal protein S23	13	no
Rps24	ribosomal protein S24	14	no
Rpsa	ribosomal protein SA	9	no

## Sheet: aaRS_MGI_x43
Supplementary Data 2. Lists of genes bound at promoter by Creb3l2 (ChIPseq) for Gene Ontology category aminoacyl tRNA synthetases.
Gene Symbol	Name	Chr	Creb3l2 peak
Farsb	phenylalanyl-tRNA synthetase, beta subunit	1	yes
Dars2	aspartyl-tRNA synthetase 2 (mitochondrial)	1	yes
Eprs	glutamyl-prolyl-tRNA synthetase	1	yes
Mars	methionine-tRNA synthetase	10	yes
Rars	arginyl-tRNA synthetase	11	yes
Fars2	phenylalanine-tRNA synthetase 2 (mitochondrial)	13	yes
Iars	isoleucine-tRNA synthetase	13	yes
Tars	threonyl-tRNA synthetase	15	yes
Yars2	tyrosyl-tRNA synthetase 2 (mitochondrial)	16	yes
Aars2	alanyl-tRNA synthetase 2, mitochondrial	17	yes
Lars	leucyl-tRNA synthetase	18	yes
Nars	asparaginyl-tRNA synthetase	18	yes
Tars2	threonyl-tRNA synthetase 2, mitochondrial (putative)	3	yes
Wars2	tryptophanyl tRNA synthetase 2 (mitochondrial)	3	yes
Pars2	prolyl-tRNA synthetase (mitochondrial)(putative)	4	yes
Lrrc47	leucine rich repeat containing 47	4	yes
Gars	glycyl-tRNA synthetase	6	yes
Tarsl2	threonyl-tRNA synthetase-like 2	7	yes
Ears2	glutamyl-tRNA synthetase 2, mitochondrial	7	yes
Fdxacb1	ferredoxin-fold anticodon binding domain containing 1	9	yes
Dars	aspartyl-tRNA synthetase	1	yes
Farsa	phenylalanyl-tRNA synthetase, alpha subunit	8	yes
Sars	seryl-aminoacyl-tRNA synthetase	3	yes
Sars2	seryl-aminoacyl-tRNA synthetase 2	7	yes
Hars	histidyl-tRNA synthetase	18	yes
Hars2	histidyl-tRNA synthetase 2	18	yes
Lars2	leucyl-tRNA synthetase, mitochondrial	9	yes
Mars2	methionine-tRNA synthetase 2 (mitochondrial)	1	yes
Polg2	polymerase (DNA directed), gamma 2, accessory subunit	11	yes
Wars	tryptophanyl-tRNA synthetase	12	yes
Iars2	isoleucine-tRNA synthetase 2, mitochondrial	1	no
Yars	tyrosyl-tRNA synthetase	4	no
Aars	alanyl-tRNA synthetase	8	no
Aarsd1	alanyl-tRNA synthetase domain containing 1	11	no
Cars	cysteinyl-tRNA synthetase	7	no
Cars2	cysteinyl-tRNA synthetase 2 (mitochondrial)(putative)	8	no
Dalrd3	DALR anticodon binding domain containing 3	9	no
Kars	lysyl-tRNA synthetase	8	no
Nars2	asparaginyl-tRNA synthetase 2 (mitochondrial)(putative)	7	no
Qars	glutaminyl-tRNA synthetase	9	no
Rars2	arginyl-tRNA synthetase 2, mitochondrial	4	no
Vars	valyl-tRNA synthetase	17	no
Vars2	valyl-tRNA synthetase 2, mitochondrial	17	no

## Sheet: Spermatogenesis_MGI_x467
Supplementary Data 2. Lists of genes bound at promoter by Creb3l2 (ChIPseq) for Gene Ontology category Spermatogenesis.
Gene Symbol	Name	Chr	Creb3l2 peak
Sept2	septin 2	1	yes
Tbpl1	TATA box binding protein-like 1	10	yes
Gopc	golgi associated PDZ and coiled-coil motif containing	10	yes
Herc4	hect domain and RLD 4	10	yes
Dazap1	DAZ associated protein 1	10	yes
B4galnt1	beta-1,4-N-acetyl-galactosaminyl transferase 1	10	yes
Limk2	LIM motif-containing protein kinase 2	11	yes
Osbp2	oxysterol binding protein 2	11	yes
Ube2b	ubiquitin-conjugating enzyme E2B	11	yes
Alkbh5	alkB homolog 5, RNA demethylase	11	yes
Pafah1b1	platelet-activating factor acetylhydrolase, isoform 1b, subunit 1	11	yes
Ggnbp2	gametogenetin binding protein 2	11	yes
Rad51c	RAD51 paralog C	11	yes
Hils1	histone H1-like protein in spermatids 1	11	yes
Dld	dihydrolipoamide dehydrogenase	12	yes
Vipas39	VPS33B interacting protein, apical-basolateral polarity regulator, spe-39 homolog	12	yes
Slirp	SRA stem-loop interacting RNA binding protein	12	yes
Yy1	YY1 transcription factor	12	yes
Nsun2	NOL1/NOP2/Sun domain family member 2	13	yes
Zfp41	zinc finger protein 41	15	yes
Tarbp2	TARBP2, RISC loading complex RNA binding subunit	15	yes
Etv5	ets variant 5	16	yes
Pacrg	PARK2 co-regulated	17	yes
Bag6	BCL2-associated athanogene 6	17	yes
Ubr2	ubiquitin protein ligase E3 component n-recognin 2	17	yes
Morn2	MORN repeat containing 2	17	yes
Crem	cAMP responsive element modulator	18	yes
Zfp35	zinc finger protein 35	18	yes
Nme5	NME/NM23 family member 5	18	yes
Tmem203	transmembrane protein 203	2	yes
Nr6a1	nuclear receptor subfamily 6, group A, member 1	2	yes
Mkks	McKusick-Kaufman syndrome	2	yes
Rnf114	ring finger protein 114	2	yes
Adrm1	adhesion regulating molecule 1	2	yes
Selenof	selenoprotein F	3	yes
Zfp37	zinc finger protein 37	4	yes
Hook1	hook microtubule tethering protein 1	4	yes
Golga3	golgi autoantigen, golgin subfamily a, 3	5	yes
Ttc26	tetratricopeptide repeat domain 26	6	yes
Ercc1	excision repair cross-complementing rodent repair deficiency, complementation group 1	7	yes
Pafah1b3	platelet-activating factor acetylhydrolase, isoform 1b, subunit 3	7	yes
Six5	sine oculis-related homeobox 5	7	yes
Cib1	calcium and integrin binding 1 (calmyrin)	7	yes
Sec23ip	Sec23 interacting protein	7	yes
Plekha1	pleckstrin homology domain containing, family A (phosphoinositide binding specific) member 1	7	yes
Gsr	glutathione reductase	8	yes
Tsnax	translin-associated factor X	8	yes
Sept7	septin 7	9	yes
Pgm3	phosphoglucomutase 3	9	yes
Poc1a	POC1 centriolar protein A	9	yes
Ttll5	tubulin tyrosine ligase-like family, member 5	12	yes
Ndc1	NDC1 transmembrane nucleoporin	4	yes
Iqcg	IQ motif containing G	16	yes
Brca2	breast cancer 2, early onset	5	yes
Katnal1	katanin p60 subunit A-like 1	5	yes
Mlh1	mutL homolog 1	9	yes
Pebp1	phosphatidylethanolamine binding protein 1	5	yes
Snrpa1	small nuclear ribonucleoprotein polypeptide A'	7	yes
Syce3	synaptonemal complex central element protein 3	15	no
Shcbp1l	Shc SH2-domain binding protein 1-like	1	no
Spata46	spermatogenesis associated 46	1	no
Cfap157	cilia and flagella associated protein 157	2	no
Catsperz	cation channel sperm associated auxiliary subunit zeta	19	no
Spata25	spermatogenesis associated 25	2	no
Tdrp	testis development related protein	8	no
Ddias	DNA damage-induced apoptosis suppressor	7	no
Cnbd2	cyclic nucleotide binding domain containing 2	2	no
Spata31	spermatogenesis associated 31	13	no
Eqtn	equatorin, sperm acrosome associated	4	no
Cabs1	calcium binding protein, spermatid specific 1	5	no
Spata32	spermatogenesis associated 32	11	no
Mgat4d	MGAT4 family, member C	8	no
Mcmdc2	minichromosome maintenance domain containing 2	1	no
Bsph2	binder of sperm protein homolog 2	7	no
Cep131	centrosomal protein 131	11	no
Drc7	dynein regulatory complex subunit 7	8	no
Ybx3	Y box protein 3	6	no
M1ap	meiosis 1 associated protein	6	no
Dnah1	dynein, axonemal, heavy chain 1	14	no
Btbd18	BTB (POZ) domain containing 18	2	no
H2al1a	H2A histone family member L1A	X	no
Meioc	meiosis specific with coiled-coil domain	11	no
Topaz1	testis and ovary specific PAZ domain containing 1	9	no
Mroh2b	maestro heat-like repeat family member 2B	15	no
Tsga10	testis specific 10	1	no
Stk11	serine/threonine kinase 11	10	no
Pcsk4	proprotein convertase subtilisin/kexin type 4	10	no
Tubd1	tubulin, delta 1	11	no
H3f3b	H3 histone, family 3B	11	no
Rfx2	regulatory factor X, 2 (influences HLA class II expression)	17	no
Gmcl1	germ cell-less, spermatogenesis associated 1	6	no
Foxa3	forkhead box A3	7	no
Gli1	GLI-Kruppel family member GLI1	10	no
Sbf1	SET binding factor 1	15	no
Bcl6	B cell leukemia/lymphoma 6	16	no
Chd5	chromodomain helicase DNA binding protein 5	4	no
Ccdc33	coiled-coil domain containing 33	9	no
Arntl	aryl hydrocarbon receptor nuclear translocator-like	7	no
Bsph1	binder of sperm protein homolog 1	7	no
Spata5	spermatogenesis associated 5	3	no
Ube2j1	ubiquitin-conjugating enzyme E2J 1	4	no
Map7	microtubule-associated protein 7	10	no
Tesmin	testis expressed metallothionein like	19	no
Rsph1	radial spoke head 1 homolog (Chlamydomonas)	17	no
Tpgs1	tubulin polyglutamylase complex subunit 1	10	no
Nectin2	nectin cell adhesion molecule 2	7	no
Nectin3	nectin cell adhesion molecule 3	16	no
Slc9c1	solute carrier family 9, subfamily C (Na+-transporting carboxylic acid decarboxylase), member 1	16	no
Spag6l	sperm associated antigen 6-like	16	no
Spink1	serine peptidase inhibitor, Kazal type 1	18	no
Catsperd	cation channel sperm associated auxiliary subunit delta	17	no
Nme8	NME/NM23 family member 8	13	no
Cntd1	cyclin N-terminal domain containing 1	11	no
Sept4	septin 4	11	no
1110017D15Rik	RIKEN cDNA 1110017D15 gene	4	no
4930447C04Rik	RIKEN cDNA 4930447C04 gene	12	no
4932438A13Rik	RIKEN cDNA 4932438A13 gene	3	no
Abhd2	abhydrolase domain containing 2	7	no
Ace	angiotensin I converting enzyme (peptidyl-dipeptidase A) 1	11	no
Acox1	acyl-Coenzyme A oxidase 1, palmitoyl	11	no
Acrbp	proacrosin binding protein	6	no
Acsbg2	acyl-CoA synthetase bubblegum family member 2	17	no
Acvr2a	activin receptor IIA	2	no
Adad1	adenosine deaminase domain containing 1 (testis specific)	3	no
Adam1b	a disintegrin and metallopeptidase domain 1b	5	no
Adam18	a disintegrin and metallopeptidase domain 18	8	no
Adam24	a disintegrin and metallopeptidase domain 24 (testase 1)	8	no
Adam25	a disintegrin and metallopeptidase domain 25 (testase 2)	8	no
Adam26a	a disintegrin and metallopeptidase domain 26A (testase 3)	8	no
Adamts2	a disintegrin-like and metallopeptidase (reprolysin type) with thrombospondin type 1 motif, 2	11	no
Adcy10	adenylate cyclase 10	1	no
Adcyap1r1	adenylate cyclase activating polypeptide 1 receptor 1	6	no
Aff4	AF4/FMR2 family, member 4	11	no
Agfg1	ArfGAP with FG repeats 1	1	no
Ak7	adenylate kinase 7	12	no
Akap9	A kinase (PRKA) anchor protein (yotiao) 9	5	no
Alms1	ALMS1, centrosome and basal body associated	6	no
Ankrd49	ankyrin repeat domain 49	9	no
Apob	apolipoprotein B	12	no
Ar	androgen receptor	X	no
Arid4a	AT rich interactive domain 4A (RBP1-like)	12	no
Arid4b	AT rich interactive domain 4B (RBP1-like)	13	no
Aspm	abnormal spindle microtubule assembly	1	no
Asz1	ankyrin repeat, SAM and basic leucine zipper domain containing 1	6	no
Atat1	alpha tubulin acetyltransferase 1	17	no
Atn1	atrophin 1	6	no
Atp1a4	ATPase, Na+/K+ transporting, alpha 4 polypeptide	1	no
Atrx	ATRX, chromatin remodeler	X	no
Aurkc	aurora kinase C	7	no
Axl	AXL receptor tyrosine kinase	7	no
Bax	BCL2-associated X protein	7	no
Bbs2	Bardet-Biedl syndrome 2 (human)	8	no
Bbs4	Bardet-Biedl syndrome 4 (human)	9	no
Bcl2l1	BCL2-like 1	2	no
Bcl2l11	BCL2-like 11 (apoptosis facilitator)	2	no
Bik	BCL2-interacting killer	15	no
Bmp8a	bone morphogenetic protein 8a	4	no
Bmp8b	bone morphogenetic protein 8b	4	no
Bnc1	basonuclin 1	7	no
Boll	boule homolog, RNA binding protein	1	no
Brdt	bromodomain, testis-specific	5	no
Brip1	BRCA1 interacting protein C-terminal helicase 1	11	no
C330027C09Rik	RIKEN cDNA C330027C09 gene	16	no
Cabyr	calcium-binding tyrosine-(Y)-phosphorylation regulated (fibrousheathin 2)	18	no
Cadm1	cell adhesion molecule 1	9	no
Calca	calcitonin/calcitonin-related polypeptide, alpha	7	no
Calr3	calreticulin 3	8	no
Capza3	capping protein (actin filament) muscle Z-line, alpha 3	6	no
Catsper1	cation channel, sperm associated 1	19	no
Catsper2	cation channel, sperm associated 2	2	no
Catsper3	cation channel, sperm associated 3	13	no
Catsper4	cation channel, sperm associated 4	4	no
Catsperb	cation channel sperm associated auxiliary subunit beta	12	no
Catsperg2	cation channel sperm associated auxiliary subunit gamma 2	7	no
Ccdc36	coiled-coil domain containing 36	9	no
Ccdc42	coiled-coil domain containing 42	11	no
Ccdc63	coiled-coil domain containing 63	5	no
Ccdc136	coiled-coil domain containing 136	6	no
Ccdc155	coiled-coil domain containing 155	7	no
Ccin	calicin	4	no
Ccna1	cyclin A1	3	no
Ccnb1ip1	cyclin B1 interacting protein 1	14	no
Ccnyl1	cyclin Y-like 1	1	no
Ccr6	chemokine (C-C motif) receptor 6	17	no
Cdk16	cyclin-dependent kinase 16	X	no
Cdyl	chromodomain protein, Y chromosome-like	13	no
Celf1	CUGBP, Elav-like family member 1	2	no
Celf3	CUGBP, Elav-like family member 3	3	no
Cftr	cystic fibrosis transmembrane conductance regulator	6	no
Chtf18	CTF18, chromosome transmission fidelity factor 18	17	no
Cit	citron	5	no
Cldn11	claudin 11	3	no
Clgn	calmegin	8	no
Clock	circadian locomotor output cycles kaput	5	no
Creb3l4	cAMP responsive element binding protein 3-like 4	3	no
Cyp26b1	cytochrome P450, family 26, subfamily b, polypeptide 1	6	no
D1Pas1	DNA segment, Chr 1, Pasteur Institute 1	1	no
Dazl	deleted in azoospermia-like	17	no
Ddx4	DEAD (Asp-Glu-Ala-Asp) box polypeptide 4	13	no
Ddx25	DEAD (Asp-Glu-Ala-Asp) box polypeptide 25	9	no
Dhh	desert hedgehog	15	no
Dicer1	dicer 1, ribonuclease type III	12	no
Dmc1	DNA meiotic recombinase 1	15	no
Dmrt1	doublesex and mab-3 related transcription factor 1	19	no
Dmrtc2	doublesex and mab-3 related transcription factor like family C2	7	no
Dnaja1	DnaJ heat shock protein family (Hsp40) member A1	4	no
Dnmt3a	DNA methyltransferase 3A	12	no
Dnmt3l	DNA (cytosine-5-)-methyltransferase 3-like	10	no
Dpcd	deleted in primary ciliary dyskinesia	19	no
Dpy19l2	dpy-19-like 2 (C. elegans)	9	no
Dzip1	DAZ interacting protein 1	14	no
Ehmt2	euchromatic histone lysine N-methyltransferase 2	17	no
Eif4g3	eukaryotic translation initiation factor 4 gamma, 3	4	no
Fancf	Fanconi anemia, complementation group F	7	no
Fancg	Fanconi anemia, complementation group G	4	no
Fkbp6	FK506 binding protein 6	5	no
Fndc3a	fibronectin type III domain containing 3A	14	no
Fscn3	fascin actin-bundling protein 3	6	no
Fshr	follicle stimulating hormone receptor	17	no
Gal3st1	galactose-3-O-sulfotransferase 1	11	no
Galntl5	UDP-N-acetyl-alpha-D-galactosamine:polypeptide N-acetylgalactosaminyltransferase-like 5	5	no
Gamt	guanidinoacetate methyltransferase	10	no
Gata4	GATA binding protein 4	14	no
Ggn	gametogenetin	7	no
Ggnbp1	gametogenetin binding protein 1	17	no
Ggt1	gamma-glutamyltransferase 1	10	no
Gpx4	glutathione peroxidase 4	10	no
Gtsf1	gametocyte specific factor 1	15	no
H1fnt	H1 histone family, member N, testis-specific	15	no
H2afx	H2A histone family, member X	9	no
H3f3a	H3 histone, family 3A	1	no
Herc2	HECT and RLD domain containing E3 ubiquitin protein ligase 2	7	no
Hfm1	HFM1, ATP-dependent DNA helicase homolog	5	no
Hist1h1a	histone cluster 1, H1a	13	no
Hist1h1t	histone cluster 1, H1t	13	no
Hist1h2ba	histone cluster 1, H2ba	13	no
Hmga1	high mobility group AT-hook 1	17	no
Hmga2	high mobility group AT-hook 2	10	no
Hmgb2	high mobility group box 2	8	no
Hormad1	HORMA domain containing 1	3	no
Hoxa9	homeobox A9	6	no
Hoxa10	homeobox A10	6	no
Hoxa11	homeobox A11	6	no
Hoxc4	homeobox C4	15	no
Hsf1	heat shock factor 1	15	no
Hsf2	heat shock factor 2	10	no
Hspa1l	heat shock protein 1-like	17	no
Hspa2	heat shock protein 2	12	no
Htt	huntingtin	5	no
Ica1l	islet cell autoantigen 1-like	1	no
Ift81	intraflagellar transport 81	5	no
Ift88	intraflagellar transport 88	14	no
Immp2l	IMP2 inner mitochondrial membrane peptidase-like (S. cerevisiae)	12	no
Ing2	inhibitor of growth family, member 2	8	no
Inpp5b	inositol polyphosphate-5-phosphatase B	4	no
Insl6	insulin-like 6	19	no
Iqcf1	IQ motif containing F1	9	no
Jag2	jagged 2	12	no
Jam3	junction adhesion molecule 3	9	no
Kdm2b	lysine (K)-specific demethylase 2B	5	no
Kdm3a	lysine (K)-specific demethylase 3A	6	no
Kit	KIT proto-oncogene receptor tyrosine kinase	5	no
Klhl10	kelch-like 10	11	no
Klhl26	kelch-like 26	8	no
Klhl32	kelch-like 32	4	no
Krt9	keratin 9	11	no
Lamp1	lysosomal-associated membrane protein 1	8	no
Lgr4	leucine-rich repeat-containing G protein-coupled receptor 4	2	no
Lhcgr	luteinizing hormone/choriogonadotropin receptor	17	no
Lrguk	leucine-rich repeats and guanylate kinase domain containing	6	no
Mael	maelstrom spermatogenic transposon silencer	1	no
Mas1	MAS1 oncogene	17	no
Mast2	microtubule associated serine/threonine kinase 2	4	no
Mea1	male enhanced antigen 1	17	no
Mei1	meiotic double-stranded break formation protein 1	15	no
Mei4	meiotic double-stranded break formation protein 4	9	no
Meig1	meiosis expressed gene 1	2	no
Mertk	c-mer proto-oncogene tyrosine kinase	2	no
Mettl3	methyltransferase like 3	14	no
Mettl14	methyltransferase like 14	3	no
Micalcl	MICAL C-terminal like	7	no
Mif	macrophage migration inhibitory factor (glycosylation-inhibiting factor)	10	no
Mir34b	microRNA 34b	9	no
Mir34c	microRNA 34c	9	no
Mir449a	microRNA 449a	13	no
Mir449b	microRNA 449b	13	no
Mir449c	microRNA 449c	13	no
Mns1	meiosis-specific nuclear structural protein 1	9	no
Morc1	microrchidia 1	16	no
Mov10l1	Moloney leukemia virus 10-like 1	15	no
Msh4	mutS homolog 4	3	no
Mybl1	myeloblastosis oncogene-like 1	1	no
Mycbpap	MYCBP associated protein	11	no
Nanos2	nanos C2HC-type zinc finger 2	7	no
Nanos3	nanos C2HC-type zinc finger 3	8	no
Nek1	NIMA (never in mitosis gene a)-related expressed kinase 1	8	no
Neurl1a	neuralized E3 ubiquitin protein ligase 1A	19	no
Nkapl	NFKB activating protein-like	13	no
Nkd1	naked cuticle 1	8	no
Nlrp14	NLR family, pyrin domain containing 14	7	no
Notch1	notch 1	2	no
Nphp1	nephronophthisis 1 (juvenile) homolog (human)	2	no
Nr0b1	nuclear receptor subfamily 0, group B, member 1	X	no
Nr2c2	nuclear receptor subfamily 2, group C, member 2	6	no
Nup210l	nucleoporin 210-like	3	no
Oaz3	ornithine decarboxylase antizyme 3	3	no
Oca2	oculocutaneous albinism II	7	no
Odf1	outer dense fiber of sperm tails 1	15	no
Odf2	outer dense fiber of sperm tails 2	2	no
Odf3	outer dense fiber of sperm tails 3	7	no
Odf4	outer dense fiber of sperm tails 4	11	no
Ovol1	ovo like zinc finger 1	19	no
Pafah1b2	platelet-activating factor acetylhydrolase, isoform 1b, subunit 2	9	no
Paip2	polyadenylate-binding protein-interacting protein 2	18	no
Pank2	pantothenate kinase 2	2	no
Parp11	poly (ADP-ribose) polymerase family, member 11	6	no
Patz1	POZ (BTB) and AT hook containing zinc finger 1	11	no
Pax5	paired box 5	4	no
Pcyt1b	phosphate cytidylyltransferase 1, choline, beta isoform	X	no
Pdilt	protein disulfide isomerase-like, testis expressed	7	no
Phc2	polyhomeotic 2	4	no
Piwil1	piwi-like RNA-mediated gene silencing 1	5	no
Piwil2	piwi-like RNA-mediated gene silencing 2	14	no
Piwil4	piwi-like RNA-mediated gene silencing 4	9	no
Pla2g3	phospholipase A2, group III	11	no
Pld6	phospholipase D family, member 6	11	no
Prdm9	PR domain containing 9	17	no
Prdx4	peroxiredoxin 4	X	no
Prkaca	protein kinase, cAMP dependent, catalytic, alpha	8	no
Prm1	protamine 1	16	no
Prm2	protamine 2	16	no
Prm3	protamine 3	16	no
Prnd	prion like protein doppel	2	no
Prok2	prokineticin 2	6	no
Prss21	protease, serine 21	17	no
Prss42	protease, serine 42	9	no
Prss43	protease, serine 43	9	no
Psme4	proteasome (prosome, macropain) activator subunit 4	11	no
Pum1	pumilio RNA-binding family member 1	4	no
Pygo1	pygopus 1	9	no
Pygo2	pygopus 2	3	no
Qk	quaking	17	no
Racgap1	Rac GTPase-activating protein 1	15	no
Rad18	RAD18 E3 ubiquitin protein ligase	6	no
Rad21l	RAD21-like (S. pombe)	2	no
Rad23b	RAD23 homolog B, nucleotide excision repair protein	4	no
Rai14	retinoic acid induced 14	15	no
Rara	retinoic acid receptor, alpha	11	no
Rbp4	retinol binding protein 4, plasma	19	no
Rec8	REC8 meiotic recombination protein	14	no
Rgn	regucalcin	X	no
Rhbdd1	rhomboid domain containing 1	1	no
Rimbp3	RIMS binding protein 3	16	no
Rln1	relaxin 1	19	no
Rnase9	ribonuclease, RNase A family, 9 (non-active)	14	no
Rnf8	ring finger protein 8	17	no
Rnf17	ring finger protein 17	14	no
Rnf151	ring finger protein 151	17	no
Ropn1	ropporin, rhophilin associated protein 1	16	no
Ropn1l	ropporin 1-like	15	no
Ros1	Ros1 proto-oncogene	10	no
S100a11	S100 calcium binding protein A11	3	no
Scmh1	sex comb on midleg homolog 1	4	no
Sept6	septin 6	X	no
Serpina5	serine (or cysteine) peptidase inhibitor, clade A, member 5	12	no
Setx	senataxin	2	no
Sfmbt1	Scm-like with four mbt domains 1	14	no
Sgpl1	sphingosine phosphate lyase 1	10	no
Shbg	sex hormone binding globulin	11	no
Shisa6	shisa family member 6	11	no
Siah1a	siah E3 ubiquitin protein ligase 1A	8	no
Sirt1	sirtuin 1	10	no
Slc22a16	solute carrier family 22 (organic cation transporter), member 16	10	no
Slc26a3	solute carrier family 26, member 3	12	no
Slc26a6	solute carrier family 26, member 6	9	no
Slco4c1	solute carrier organic anion transporter family, member 4C1	1	no
Slx	Sycp3 like X-linked	X	no
Slxl1	Slx-like 1	X	no
Smad4	SMAD family member 4	18	no
Sod1	superoxide dismutase 1, soluble	16	no
Sohlh1	spermatogenesis and oogenesis specific basic helix-loop-helix 1	2	no
Sohlh2	spermatogenesis and oogenesis specific basic helix-loop-helix 2	3	no
Sox3	SRY (sex determining region Y)-box 3	X	no
Sox8	SRY (sex determining region Y)-box 8	17	no
Sox9	SRY (sex determining region Y)-box 9	11	no
Sox17	SRY (sex determining region Y)-box 17	1	no
Spaca1	sperm acrosome associated 1	4	no
Spag4	sperm associated antigen 4	2	no
Spag8	sperm associated antigen 8	4	no
Spag16	sperm associated antigen 16	1	no
Spata6	spermatogenesis associated 6	4	no
Spata9	spermatogenesis associated 9	13	no
Spata16	spermatogenesis associated 16	3	no
Spata18	spermatogenesis associated 18	5	no
Spata19	spermatogenesis associated 19	9	no
Spata20	spermatogenesis associated 20	11	no
Spata24	spermatogenesis associated 24	18	no
Spef2	sperm flagellar 2	15	no
Spem1	sperm maturation 1	11	no
Spink2	serine peptidase inhibitor, Kazal type 2	5	no
Spinkl	serine protease inhibitor, Kazal type-like	18	no
Spo11	SPO11 meiotic protein covalently bound to DSB	2	no
Stra8	stimulated by retinoic acid gene 8	6	no
Strbp	spermatid perinuclear RNA binding protein	2	no
Styx	serine/threonine/tyrosine interaction protein	14	no
Sun1	Sad1 and UNC84 domain containing 1	5	no
Sun5	Sad1 and UNC84 domain containing 5	2	no
Svs2	seminal vesicle secretory protein 2	2	no
Sycp1	synaptonemal complex protein 1	3	no
Sycp3	synaptonemal complex protein 3	10	no
Syne1	spectrin repeat containing, nuclear envelope 1	10	no
Taf4b	TATA-box binding protein associated factor 4b	18	no
Taf7l	TATA-box binding protein associated factor 7 like	X	no
Tbata	thymus, brain and testes associated	10	no
Tbc1d20	TBC1 domain family, member 20	2	no
Tbc1d21	TBC1 domain family, member 21	9	no
Tcfl5	transcription factor-like 5 (basic helix-loop-helix)	2	no
Tcp11	t-complex protein 11	17	no
Tdrd1	tudor domain containing 1	19	no
Tdrd5	tudor domain containing 5	1	no
Tdrd6	tudor domain containing 6	17	no
Tdrd7	tudor domain containing 7	4	no
Tdrd9	tudor domain containing 9	12	no
Tdrd12	tudor domain containing 12	7	no
Tdrkh	tudor and KH domain containing protein	3	no
Tex15	testis expressed gene 15	8	no
Tex19.1	testis expressed gene 19.1	11	no
Tex19.2	testis expressed gene 19.2	11	no
Theg	testicular haploid expressed gene	10	no
Tle3	transducin-like enhancer of split 3	9	no
Tlk2	tousled-like kinase 2 (Arabidopsis)	11	no
Tmem119	transmembrane protein 119	5	no
Tmf1	TATA element modulatory factor 1	6	no
Tnp1	transition protein 1	1	no
Tnp2	transition protein 2	16	no
Trip13	thyroid hormone receptor interactor 13	13	no
Tsnaxip1	translin-associated factor X (Tsnax) interacting protein 1	8	no
Tspan8	tetraspanin 8	10	no
Tssk1	testis-specific serine kinase 1	16	no
Tssk2	testis-specific serine kinase 2	16	no
Tssk3	testis-specific serine kinase 3	4	no
Tssk4	testis-specific serine kinase 4	14	no
Tssk5	testis-specific serine kinase 5	15	no
Tssk6	testis-specific serine kinase 6	8	no
Ttll1	tubulin tyrosine ligase-like 1	15	no
Txndc2	thioredoxin domain containing 2 (spermatozoa)	17	no
Txndc8	thioredoxin domain containing 8	4	no
Txnrd3	thioredoxin reductase 3	6	no
Tyro3	TYRO3 protein tyrosine kinase 3	2	no
Usp42	ubiquitin specific peptidase 42	5	no
Utp14b	UTP14B small subunit processome component	1	no
Wdr48	WD repeat domain 48	9	no
Wipf3	WAS/WASL interacting protein family, member 3	6	no
Wt1	Wilms tumor 1 homolog	2	no
Ybx2	Y box protein 2	11	no
Zbtb16	zinc finger and BTB domain containing 16	9	no
Zfp39	zinc finger protein 39	11	no
Zfp42	zinc finger protein 42	8	no
Zfp449	zinc finger protein 449	X	no
Zfp541	zinc finger protein 541	7	no
Zfx	zinc finger protein X-linked	X	no
Zglp1	zinc finger, GATA-like protein 1	9	no
Zmynd15	zinc finger, MYND-type containing 15	11	no
Zpbp	zona pellucida binding protein	11	no
Zpbp2	zona pellucida binding protein 2	11	no
Zscan2	zinc finger and SCAN domain containing 2	7	no
Zscan21	zinc finger and SCAN domain containing 21	5	no

## Sheet: Cloning
Supplementary Data 3. Lists of reagents (plasmids and oligonucleotide primers) used to construct expression vectors and reporters.
Gene	Orien-tation	Primer sequence	Product size	Primers	Restriction site	Template	Cloned in	Final plasmide	Use	Description	Figure	Category
Pomc_ Prom			≈150 bb		BamHI	From JA290	pGL4.10[luc2] (Promega)	JA2303	Transient transfection	BamHI°_Pomc min. Prom._HindIII°	2i	Reporter
					HindIII
Creb3l2_ enh	Forward	tatGGTACCATTGTTGACTACAGGCACAT	986	29-363	KpnI	mice genomic DNA	JA2303	JA2417	Transient transfection	KpnI_Creb3l2 enhancer (intron 1)_KpnI	2i	Reporter
	Reverse	tatGGTACCTAGCAACCTGCCTGCTGCTC		29-364	KpnI
3xCreb3l2_ RE	Forward	GATCAGGGCTGACGTGGCGTGTAGGGCTGACGTGGCGTGTAGGGCTGACGTGGCGTGTG	63 bp	59-6	BglII	oligos	JA290	JA2422	Reporter (luciferase)	BglII°_3xCreb3l2_RE (from Kcnma1 enhancer)_BamHI	3b, Suppl. 2b,c	Reporter
	Reverse	GATCCACACGCCACGTCAGCCCTACACGCCACGTCAGCCCTACACGCCACGTCAGCCCT		59-5	BamHI
AZIP	Forward	attGCGGCCGCcaccATGGACTACAAGGAC	185 bp	30-585	NotI	CMV500 A-CREB		fragment AZIP	Cloning	NotI_Kozak_Met_FLAG_j10_AZIP_NotI		DNA fragment
	Reverse	gagtcCTCGAGTTCTGCCAGTTCCT		25-208	XhoI
CL-Creb3l2	Forward	attGCGGCCGCcaccATGGAGGTGCTGGAGAGCGG	≈1.1 kb	35-86	NotI	JA2347	JA1394	JA2426	Transient transfection	complete CDS for the cleaved form (Kozak_Met-STOP)	3b, Suppl. 2b, Suppl. 4c,d	Expression vector
	Reverse	gattaGCGGCCGCTCAAGTCTGTGTGCCAGCTAACT		36-147	NotI
FL-Creb3l2	Forward	attataGGATCCGAGGTGCTGGAGAGCGGGGA	≈1.6 kb	32-255	BamHI	cDNA IL + AtT-20	JA1866	JA2348	Retroviral infection (G418)	3xFLAG_BamHI_FL-Creb3l2 (aa 2-521)_BamHI		Expression vector
	Reverse	gatctaGGATCCGAAGGTGGCGTTCACTCTCC		32-256	BamHI
FL-Creb3l2			≈1.6 kb		BamHI	JA2348	JA2146	JA2614	Transient transfection	3xFLAG_BamHI_FL-Creb3l2 (aa 2-521)_BamHI	Suppl. 2a,b	Expression vector
					BamHI
ACreb3l2			349 bp		NotI		JA1394	JA2428	Transient transfection	CDS for dominant-negative form of Creb3l2 (ACreb3l2)	3b, S2b	Expression vector
					NotI
CL-Creb3l2	Forward	attataGGATCCGAGGTGCTGGAGAGCGGGGA	≈1.1 kb	32-255	BamHI	JA2348	JA1866	JA2349	Retroviral infection (G418)	3xFLAG_BamHI_CL-Creb3l2 (aa 2-376)_BamHI	3f-h, k,l	Expression vector
	Reverse	gctccaGGATCCAGTCTGTGTGCCAGCTAACT		32-261	BamHI
Creb3l2_ Leu zipper	Forward	cgcggCTCGAGAAAAAAGTGGAGTCTTGTTC	188 bp	31-245	XhoI	JA2426		fragment Creb3l2_Leu zipper	Cloning	XhoI_Creb3l2 (aa 322-376)_STOP_NotI		DNA fragment
	Reverse	gattaGCGGCCGCTCAAGTCTGTGTGCCAGCTAACT		36-147	NotI
ACreb3l2			349 bp		NotI	From JA2428	JA1508	JA2452	Mice transgenesis	CDS for dominant-negative form of Creb3l2 (ACreb3l2)	3c-e, i,j	Expression vector
					NotI
XBP1s			≈1.1 kb		ApaI°	From JA2342	JA1394	JA2343	Transient transfection	Complete CDS for the active (spliced) form	Suppl. 2b,c	Expression vector
					XbaI
XBP1s	Forward	atagaAGATCTGTGGTGGTGGCAGCGGCGCC	≈1.1 kb	31-216	BglII	cDNA AtT-20+DTT	pLNCX2	JA2337	Cloning	BglII_XBP1s (aa 2-371)_BglII		Shuttling vector
	Reverse	gaggaAGATCTGACACTAATCAGCTGGGGGA		31-217	BglII
XBP1s			≈1.1 kb		BamHI	JA2337	JA1784	JA2335	Retroviral infection (G418)	BamHI°_XBP1s (aa 2-371)_BamHI°	Suppl. 3f-h, k,l	Expression vector
					BamHI
XBP1s			≈1.1 kb		BglII°	From JA2335	pLHCX (Clontech)	JA2340	Retroviral infection (Hygro)	Complete CDS for the active (spliced) form	Suppl. 3f-h, k,l	Expression vector
					ClaI
XBP1s_Leu zipper	Forward	gagtcCTCGAGCAGCAAGTGGTGGATTTGGAA	870 bp	32-287	XhoI	JA2343		fragment XBP1s_Leu zipper	Cloning	XhoI_XBP1s (aa 91-371)_STOP_NotI		DNA fragment
	Reverse	gattaGCGGCCGCTTAGACACTAATCAGCTGGG		33-263	NotI
AXBP1s			1025 bp		NotI		JA1394	JA2429	Transient transfection	CDS for dominant-negative form of XBP1s (AXBP1s)	Suppl. 2c	Expression vector
					NotI
AXBP1s			1025 bp		NotI	From JA2349	JA1508	JA2453	Mice transgenesis	CDS for dominant-negative form of XBP1s (AXBP1s)	3c-e, i,j	Expression vector
					NotI
Ssr3_Prom	Forward	attAGATCTCTCCGCAGGGTACGCTGCTTC	399 bp	30-563	BglII	mice genomic DNA	pGL4.10[luc2] (Promega)	JA2352	Reporter (luciferase)	BglII_Ssr3 promoter_BglII	Suppl. 4c,d	Reporter
	Reverse	gctAGATCTGCCCTCCAACCAATCAATC		28-247	BglII
Kcnma1_ enh	Forward	attGGTACCGCTGTGTTGTGGCCAGAGCTTTC	1526 bp	32-246	KpnI	mice genomic DNA	JA2303	JA2355	Reporter (luciferase)	KpnI_Kcnma1 enhancer (intron 1)_KpnI	Suppl. 4c,d	Reporter
	Reverse	gccGGTACCCACAGCATATCATACAAATC		29-355	KpnI
